# Supplementary material for: (E)-N′-[4-(Dimethyl­amino)­benzyl­idene]-4-hy­droxy­benzohydrazide hemihydrate
Source: Acta Crystallogr Sect E Struct Rep Online. 2010 Jun 5;66(Pt 7):o1582. doi: 10.1107/S1600536810020763 (PMC3006866; doi:10.1107/S1600536810020763)
Supplement: Supplementary file 1 [file e-66-o1582-sup1.cif]

##############################################################################
###                                                                        ###
###        Electronic paper (Acta Crystallographica Section E)             ###
###                                                                        ###
##############################################################################
#                                                                            #
# This CIF contains the data in a paper accepted for publication in Acta     #
# Crystallographica Section E. It conforms to the requirements of Notes      #
# for Authors for Section E, and has been peer reviewed under the auspices   #
# of the IUCr Commission on Journals.                                        #
#                                                                            #
# Full details of the Crystallographic Information File format               #
# are given in the paper "The Crystallographic Information File (CIF):       #
# a New Standard Archive File for Crystallography" by S. R. Hall, F. H.      #
# Allen and I. D. Brown [Acta Cryst. (1991), A47, 655-685].                  #
#                                                                            #
# The current version of the core CIF dictionary is obtainable from          #
# ftp://ftp.iucr.org/pub/cif_core.dic. The current version number is 2.4.    #
#                                                                            #
# Software is freely available for graphical display of the structure(s) in  #
# this CIF.  For information consult the CIF home page http://www.iucr.org/  #
# cif/home.html                                                              #
#                                                                            #
# This file may be used for bona fide research purposes within the           #
# scientific community so long as proper attribution is given to the journal # 
# article from which it was obtained.                                        #
#                                                                            #
##############################################################################
                                             
data_global
_audit_creation_method     'form.cif (version 2.0)'
_journal_data_validation_number     ?
_journal_date_recd_electronic     2010-05-28
_journal_date_accepted     2010-05-31
_journal_name_full     'Acta Crystallographica, Section E'
_journal_year     2010
_journal_volume     66
_journal_issue      7
_journal_page_first     o1582
_journal_page_last     o1582
_journal_paper_category     QO
_journal_coeditor_code     HB5475
_publ_contact_author_name     'Huanyu Liu'
_publ_contact_author_address
;
School of Chemistry and Chemical Engineering
Guangdong Pharmaceutical University
Zhongshan 528453
People's Republic of China
;
_publ_contact_author_email     liuhuanyu03@163.com
_publ_contact_author_fax     ?
_publ_contact_author_phone     ?
_publ_section_title
;
(<i>E</i>)-<i>N</i>'-[4-(Dimethylamino)benzylidene]-4-hydroxybenzohydrazide
hemihydrate
;
loop_
    _publ_author_name
    _publ_author_address
    'Huanyu Liu'
;
School of Chemistry and Chemical Engineering
Guangdong Pharmaceutical University
Zhongshan 528453
People's Republic of China
;
data_I
_audit_creation_method     SHELXL-97
_chemical_name_systematic
;
(<i>E</i>)-<i>N</i>'-[4-(Dimethylamino)benzylidene]-4-hydroxybenzohydrazide
hemihydrate
;
_chemical_name_common     ?
_chemical_formula_moiety     'C16 H17 N3 O2, 0.5(H2 O)'
_chemical_formula_sum     'C16 H18 N3 O2.5'
_chemical_formula_iupac     'C16 H17 N3 O2, 0.5H2 O'
_chemical_formula_weight     292.34
_chemical_melting_point     ?
_symmetry_cell_setting     monoclinic
_symmetry_space_group_name_H-M     'P 21'
_symmetry_space_group_name_Hall     'P 2yb'
loop_
    _symmetry_equiv_pos_as_xyz
    'x, y, z'
    '-x, y+1/2, -z'
_cell_length_a     6.1514(9)
_cell_length_b     18.098(3)
_cell_length_c     13.356(2)
_cell_angle_alpha     90.00
_cell_angle_beta     95.489(2)
_cell_angle_gamma     90.00
_cell_volume     1480.1(4)
_cell_formula_units_Z     4
_cell_measurement_reflns_used     2665
_cell_measurement_theta_min     2.6
_cell_measurement_theta_max     24.5
_cell_measurement_temperature     298(2)
_exptl_crystal_description     block
_exptl_crystal_colour     colorless
_exptl_crystal_size_max     0.28
_exptl_crystal_size_mid     0.27
_exptl_crystal_size_min     0.27
_exptl_crystal_density_diffrn     1.312
_exptl_crystal_density_meas     ?
_exptl_crystal_density_method     'not measured'
_exptl_crystal_F_000     620
_exptl_absorpt_coefficient_mu     0.091
_exptl_absorpt_correction_type     multi-scan
_exptl_absorpt_process_details     '(SADABS; Sheldrick, 1996)'
_exptl_absorpt_correction_T_min     0.975
_exptl_absorpt_correction_T_max     0.976
_exptl_special_details
;
;
_diffrn_ambient_temperature     298(2)
_diffrn_radiation_type     MoK\a
_diffrn_radiation_wavelength     0.71073
_diffrn_radiation_source     'fine-focus sealed tube'
_diffrn_radiation_monochromator     graphite
_diffrn_measurement_device_type     'Bruker SMART CCD'
_diffrn_measurement_method     '\w scans'
_diffrn_detector_area_resol_mean     ?
_diffrn_reflns_number     8336
_diffrn_reflns_av_R_equivalents     0.0280
_diffrn_reflns_av_sigmaI/netI     0.0313
_diffrn_reflns_theta_min     2.25
_diffrn_reflns_theta_max     27.00
_diffrn_reflns_theta_full     27.00
_diffrn_measured_fraction_theta_max     0.978
_diffrn_measured_fraction_theta_full     0.978
_diffrn_reflns_limit_h_min     -7
_diffrn_reflns_limit_h_max     6
_diffrn_reflns_limit_k_min     -23
_diffrn_reflns_limit_k_max     23
_diffrn_reflns_limit_l_min     -9
_diffrn_reflns_limit_l_max     17
_diffrn_standards_number     0
_diffrn_standards_interval_count     ?
_diffrn_standards_interval_time     ?
_diffrn_standards_decay_%     ?
_refine_special_details
;
 Refinement of F^2^ against ALL reflections.  The weighted R-factor wR and
 goodness of fit S are based on F^2^, conventional R-factors R are based
 on F, with F set to zero for negative F^2^. The threshold expression of
 F^2^ > 2sigma(F^2^) is used only for calculating R-factors(gt) etc. and is
 not relevant to the choice of reflections for refinement.  R-factors based
 on F^2^ are statistically about twice as large as those based on F, and R-
 factors based on ALL data will be even larger.
;
_reflns_number_total     3254
_reflns_number_gt     2593
_reflns_threshold_expression     I>2\s(I)
_refine_ls_structure_factor_coef     Fsqd
_refine_ls_matrix_type     full
_refine_ls_R_factor_all     0.0510
_refine_ls_R_factor_gt     0.0372
_refine_ls_wR_factor_gt     0.0868
_refine_ls_wR_factor_ref     0.0942
_refine_ls_goodness_of_fit_ref     1.035
_refine_ls_restrained_S_all     1.034
_refine_ls_number_reflns     3254
_refine_ls_number_parameters     407
_refine_ls_number_restraints     6
_refine_ls_hydrogen_treatment     mixed
_refine_ls_weighting_scheme     calc
_refine_ls_weighting_details
         'calc w=1/[\s^2^(Fo^2^)+(0.0535P)^2^+0.0137P] where P=(Fo^2^+2Fc^2^)/3'
_atom_sites_solution_hydrogens     geom
_atom_sites_solution_primary     direct
_atom_sites_solution_secondary     difmap
_refine_ls_shift/su_max     0.000
_refine_ls_shift/su_mean     0.000
_refine_diff_density_max     0.130
_refine_diff_density_min     -0.109
_refine_ls_extinction_method     'SHELXL97 (Sheldrick, 2008)'
_refine_ls_extinction_coef     0.015(2)
_refine_ls_extinction_expression
                                  'Fc^*^=kFc[1+0.001xFc^2^\l^3^/sin(2\q)]^-1/4^'
loop_
    _atom_type_symbol
    _atom_type_description
    _atom_type_scat_dispersion_real
    _atom_type_scat_dispersion_imag
    _atom_type_scat_source
    'C' 'C' 0.0033 0.0016
                         'International Tables Vol C Tables 4.2.6.8 and 6.1.1.4'
    'H' 'H' 0.0000 0.0000
                         'International Tables Vol C Tables 4.2.6.8 and 6.1.1.4'
    'N' 'N' 0.0061 0.0033
                         'International Tables Vol C Tables 4.2.6.8 and 6.1.1.4'
    'O' 'O' 0.0106 0.0060
                         'International Tables Vol C Tables 4.2.6.8 and 6.1.1.4'
_computing_data_collection     'SMART (Bruker, 1998)'
_computing_cell_refinement     'SAINT (Bruker, 1998)'
_computing_data_reduction     'SAINT (Bruker, 1998)'
_computing_structure_solution     'SHELXS97 (Sheldrick, 2008)'
_computing_structure_refinement     'SHELXL97 (Sheldrick, 2008)'
_computing_molecular_graphics     'SHELXTL (Sheldrick, 2008)'
_computing_publication_material     'SHELXTL (Sheldrick, 2008)'
loop_
    _atom_site_type_symbol
    _atom_site_label
    _atom_site_fract_x
    _atom_site_fract_y
    _atom_site_fract_z
    _atom_site_U_iso_or_equiv
    _atom_site_adp_type
    _atom_site_calc_flag
    _atom_site_refinement_flags
    _atom_site_occupancy
    _atom_site_disorder_assembly
    _atom_site_disorder_group
    O O1 0.4602(3) 0.17321(13) 0.29539(14) 0.0654(6) Uani d . 1 . .
    O O2 0.0189(3) 0.07939(12) 0.68381(15) 0.0651(6) Uani d . 1 . .
    H H2B 0.1181 0.0548 0.7126 0.098 Uiso calc R 1 . .
    O O3 0.7089(4) 0.48243(11) 0.21582(13) 0.0603(5) Uani d . 1 . .
    O O4 0.3140(3) 0.69296(12) -0.13484(15) 0.0649(6) Uani d . 1 . .
    H H4 0.4072 0.6910 -0.1747 0.097 Uiso calc R 1 . .
    O O5 0.7330(3) 0.31729(12) 0.2971(2) 0.0688(6) Uani d D 1 . .
    N N1 0.2364(3) 0.27325(12) 0.18320(15) 0.0465(5) Uani d . 1 . .
    N N2 0.1558(4) 0.24130(13) 0.26688(16) 0.0486(5) Uani d D 1 . .
    N N3 0.2760(4) 0.48063(14) -0.21084(17) 0.0611(6) Uani d . 1 . .
    N N4 0.3944(4) 0.43505(13) 0.32898(16) 0.0540(6) Uani d . 1 . .
    N N5 0.3526(4) 0.47696(14) 0.24264(17) 0.0565(6) Uani d D 1 . .
    N N6 0.2273(4) 0.26319(14) 0.73893(17) 0.0574(6) Uani d . 1 . .
    C C1 0.2382(5) 0.44061(15) -0.1264(2) 0.0478(6) Uani d . 1 . .
    C C2 0.3964(4) 0.39311(15) -0.0790(2) 0.0500(6) Uani d . 1 . .
    H H2 0.5311 0.3887 -0.1047 0.060 Uiso calc R 1 . .
    C C3 0.3556(4) 0.35288(15) 0.0050(2) 0.0496(6) Uani d . 1 . .
    H H3 0.4637 0.3219 0.0349 0.059 Uiso calc R 1 . .
    C C4 0.1567(4) 0.35769(13) 0.04580(19) 0.0423(6) Uani d . 1 . .
    C C5 0.0014(5) 0.40579(16) -0.0010(2) 0.0523(7) Uani d . 1 . .
    H H5 -0.1325 0.4106 0.0253 0.063 Uiso calc R 1 . .
    C C6 0.0391(5) 0.44617(15) -0.0841(2) 0.0540(7) Uani d . 1 . .
    H H6 -0.0688 0.4777 -0.1130 0.065 Uiso calc R 1 . .
    C C7 0.4777(6) 0.4754(2) -0.2563(2) 0.0733(9) Uani d . 1 . .
    H H7A 0.5724 0.5152 -0.2327 0.110 Uiso calc R 1 . .
    H H7B 0.4487 0.4785 -0.3281 0.110 Uiso calc R 1 . .
    H H7C 0.5468 0.4291 -0.2386 0.110 Uiso calc R 1 . .
    C C8 0.1119(6) 0.5281(2) -0.2596(3) 0.0777(10) Uani d . 1 . .
    H H8A -0.0102 0.4989 -0.2867 0.117 Uiso calc R 1 . .
    H H8B 0.1715 0.5544 -0.3131 0.117 Uiso calc R 1 . .
    H H8C 0.0646 0.5627 -0.2118 0.117 Uiso calc R 1 . .
    C C9 0.1034(4) 0.31732(14) 0.13410(19) 0.0475(6) Uani d . 1 . .
    H H9 -0.0343 0.3238 0.1560 0.057 Uiso calc R 1 . .
    C C10 0.2801(4) 0.19211(14) 0.32054(19) 0.0446(6) Uani d . 1 . .
    C C11 0.1976(4) 0.16137(13) 0.41294(18) 0.0403(5) Uani d . 1 . .
    C C12 0.3309(4) 0.11208(16) 0.4684(2) 0.0518(7) Uani d . 1 . .
    H H12 0.4620 0.0979 0.4449 0.062 Uiso calc R 1 . .
    C C13 0.2740(5) 0.08319(17) 0.5585(2) 0.0537(7) Uani d . 1 . .
    H H13 0.3663 0.0501 0.5949 0.064 Uiso calc R 1 . .
    C C14 0.0801(5) 0.10396(14) 0.59334(19) 0.0486(6) Uani d . 1 . .
    C C15 -0.0585(5) 0.15106(16) 0.5375(2) 0.0548(7) Uani d . 1 . .
    H H15 -0.1926 0.1634 0.5598 0.066 Uiso calc R 1 . .
    C C16 0.0001(4) 0.18011(15) 0.4486(2) 0.0510(6) Uani d . 1 . .
    H H16 -0.0937 0.2127 0.4120 0.061 Uiso calc R 1 . .
    C C17 0.2277(4) 0.30157(14) 0.65040(19) 0.0442(6) Uani d . 1 . .
    C C18 0.0467(5) 0.34222(16) 0.6109(2) 0.0529(7) Uani d . 1 . .
    H H18 -0.0778 0.3437 0.6452 0.063 Uiso calc R 1 . .
    C C19 0.0500(5) 0.38022(16) 0.5216(2) 0.0565(7) Uani d . 1 . .
    H H19 -0.0734 0.4064 0.4965 0.068 Uiso calc R 1 . .
    C C20 0.2329(4) 0.38037(14) 0.4682(2) 0.0484(6) Uani d . 1 . .
    C C21 0.4131(4) 0.34006(14) 0.5066(2) 0.0485(6) Uani d . 1 . .
    H H21 0.5370 0.3391 0.4718 0.058 Uiso calc R 1 . .
    C C22 0.4125(4) 0.30143(15) 0.5953(2) 0.0490(6) Uani d . 1 . .
    H H22 0.5359 0.2748 0.6193 0.059 Uiso calc R 1 . .
    C C23 0.0321(5) 0.25746(19) 0.7900(2) 0.0673(9) Uani d . 1 . .
    H H23A -0.0182 0.3061 0.8051 0.101 Uiso calc R 1 . .
    H H23B 0.0634 0.2302 0.8514 0.101 Uiso calc R 1 . .
    H H23C -0.0790 0.2323 0.7476 0.101 Uiso calc R 1 . .
    C C24 0.4155(6) 0.2222(2) 0.7789(2) 0.0712(9) Uani d . 1 . .
    H H24A 0.4520 0.1861 0.7304 0.107 Uiso calc R 1 . .
    H H24B 0.3842 0.1976 0.8395 0.107 Uiso calc R 1 . .
    H H24C 0.5364 0.2553 0.7933 0.107 Uiso calc R 1 . .
    C C25 0.2250(5) 0.42193(15) 0.3751(2) 0.0546(7) Uani d . 1 . .
    H H25 0.0908 0.4399 0.3476 0.065 Uiso calc R 1 . .
    C C26 0.5169(5) 0.50093(14) 0.19151(19) 0.0473(6) Uani d . 1 . .
    C C27 0.4562(4) 0.55060(13) 0.10541(17) 0.0421(6) Uani d . 1 . .
    C C28 0.2589(4) 0.58769(15) 0.09028(19) 0.0503(6) Uani d . 1 . .
    H H28 0.1542 0.5804 0.1351 0.060 Uiso calc R 1 . .
    C C29 0.2144(4) 0.63495(16) 0.0107(2) 0.0517(7) Uani d . 1 . .
    H H29 0.0806 0.6592 0.0021 0.062 Uiso calc R 1 . .
    C C30 0.3686(4) 0.64671(14) -0.05740(18) 0.0456(6) Uani d . 1 . .
    C C31 0.5696(4) 0.61128(15) -0.04239(19) 0.0491(6) Uani d . 1 . .
    H H31 0.6753 0.6193 -0.0865 0.059 Uiso calc R 1 . .
    C C32 0.6112(4) 0.56435(14) 0.03792(19) 0.0462(6) Uani d . 1 . .
    H H32 0.7464 0.5411 0.0476 0.055 Uiso calc R 1 . .
    H H2A 0.030(3) 0.2603(18) 0.284(2) 0.080 Uiso d D 1 . .
    H H5C 0.213(2) 0.4898(19) 0.223(2) 0.080 Uiso d D 1 . .
    H H5A 0.694(5) 0.3625(7) 0.297(3) 0.080 Uiso d D 1 . .
    H H5B 0.617(3) 0.2919(14) 0.285(3) 0.080 Uiso d D 1 . .
loop_
    _atom_site_aniso_label
    _atom_site_aniso_U_11
    _atom_site_aniso_U_22
    _atom_site_aniso_U_33
    _atom_site_aniso_U_12
    _atom_site_aniso_U_13
    _atom_site_aniso_U_23
    O1 0.0554(12) 0.0931(15) 0.0510(11) 0.0225(11) 0.0224(9) 0.0161(11)
    O2 0.0711(14) 0.0726(14) 0.0561(12) -0.0083(11) 0.0306(11) 0.0069(10)
    O3 0.0715(14) 0.0634(12) 0.0472(11) 0.0164(11) 0.0119(10) 0.0052(9)
    O4 0.0611(13) 0.0811(14) 0.0558(12) 0.0156(11) 0.0230(10) 0.0279(11)
    O5 0.0549(12) 0.0606(12) 0.0941(16) 0.0071(10) 0.0228(12) -0.0077(12)
    N1 0.0485(13) 0.0501(11) 0.0426(12) -0.0022(10) 0.0124(10) 0.0019(10)
    N2 0.0461(12) 0.0555(12) 0.0461(12) 0.0021(11) 0.0149(10) 0.0063(10)
    N3 0.0613(16) 0.0686(15) 0.0532(15) -0.0010(12) 0.0045(12) 0.0180(13)
    N4 0.0742(17) 0.0493(12) 0.0392(12) -0.0003(11) 0.0093(11) 0.0065(10)
    N5 0.0670(15) 0.0566(13) 0.0470(13) 0.0007(12) 0.0109(12) 0.0151(11)
    N6 0.0596(15) 0.0673(15) 0.0471(13) -0.0063(12) 0.0153(11) 0.0144(12)
    C1 0.0507(16) 0.0488(14) 0.0429(14) -0.0061(12) -0.0004(12) -0.0005(12)
    C2 0.0466(15) 0.0570(15) 0.0470(15) -0.0005(13) 0.0070(12) 0.0040(13)
    C3 0.0486(15) 0.0507(14) 0.0495(15) 0.0032(12) 0.0052(13) 0.0044(12)
    C4 0.0421(14) 0.0442(13) 0.0407(13) 0.0021(11) 0.0041(11) 0.0012(11)
    C5 0.0446(15) 0.0592(16) 0.0539(16) 0.0081(12) 0.0076(12) 0.0011(13)
    C6 0.0537(17) 0.0557(16) 0.0520(16) 0.0112(13) 0.0017(14) 0.0067(13)
    C7 0.081(2) 0.082(2) 0.0582(19) -0.0092(19) 0.0156(17) 0.0109(17)
    C8 0.083(2) 0.080(2) 0.068(2) 0.0059(19) -0.0020(18) 0.0280(18)
    C9 0.0431(14) 0.0523(14) 0.0479(15) 0.0009(12) 0.0084(12) -0.0007(12)
    C10 0.0447(15) 0.0486(14) 0.0416(14) -0.0001(11) 0.0102(11) -0.0040(11)
    C11 0.0405(13) 0.0415(12) 0.0398(13) 0.0002(10) 0.0073(11) -0.0042(10)
    C12 0.0474(15) 0.0624(16) 0.0477(15) 0.0042(13) 0.0155(12) -0.0019(13)
    C13 0.0568(17) 0.0601(16) 0.0460(14) 0.0065(13) 0.0135(13) 0.0075(13)
    C14 0.0553(16) 0.0485(14) 0.0440(14) -0.0101(13) 0.0154(12) -0.0038(12)
    C15 0.0459(15) 0.0631(17) 0.0582(17) -0.0015(14) 0.0196(13) -0.0019(14)
    C16 0.0466(15) 0.0539(15) 0.0540(15) -0.0003(12) 0.0116(12) -0.0015(13)
    C17 0.0456(14) 0.0443(12) 0.0429(14) -0.0077(11) 0.0054(11) 0.0036(11)
    C18 0.0466(16) 0.0582(16) 0.0561(16) -0.0023(13) 0.0165(13) 0.0041(14)
    C19 0.0514(17) 0.0561(16) 0.0626(18) 0.0050(13) 0.0087(14) 0.0123(14)
    C20 0.0573(17) 0.0447(13) 0.0442(15) -0.0021(12) 0.0103(13) 0.0045(12)
    C21 0.0513(16) 0.0502(14) 0.0463(14) -0.0049(12) 0.0165(12) 0.0013(12)
    C22 0.0466(15) 0.0527(14) 0.0485(15) 0.0020(12) 0.0095(12) 0.0061(12)
    C23 0.075(2) 0.075(2) 0.0553(17) -0.0181(17) 0.0228(16) 0.0084(16)
    C24 0.086(2) 0.074(2) 0.0537(18) 0.0081(18) 0.0090(17) 0.0218(16)
    C25 0.0645(19) 0.0485(15) 0.0511(17) 0.0020(13) 0.0079(14) 0.0081(13)
    C26 0.0670(19) 0.0406(13) 0.0351(13) 0.0054(12) 0.0090(13) -0.0043(11)
    C27 0.0557(15) 0.0371(12) 0.0349(12) 0.0009(11) 0.0109(11) -0.0040(10)
    C28 0.0543(16) 0.0564(15) 0.0431(14) -0.0005(13) 0.0198(12) 0.0027(12)
    C29 0.0468(15) 0.0615(16) 0.0490(16) 0.0078(12) 0.0165(12) 0.0070(13)
    C30 0.0527(15) 0.0495(14) 0.0368(13) 0.0015(12) 0.0158(11) 0.0041(11)
    C31 0.0488(15) 0.0559(15) 0.0453(15) 0.0045(12) 0.0191(12) 0.0020(12)
    C32 0.0505(16) 0.0465(14) 0.0428(14) 0.0080(11) 0.0103(12) 0.0010(11)
_geom_special_details
;
 All esds (except the esd in the dihedral angle between two l.s. planes)
 are estimated using the full covariance matrix.  The cell esds are taken
 into account individually in the estimation of esds in distances, angles
 and torsion angles; correlations between esds in cell parameters are only
 used when they are defined by crystal symmetry.  An approximate (isotropic)
 treatment of cell esds is used for estimating esds involving l.s. planes.
;
loop_
    _geom_bond_atom_site_label_1
    _geom_bond_atom_site_label_2
    _geom_bond_site_symmetry_2
    _geom_bond_distance
    _geom_bond_publ_flag
    O1 C10 . 1.236(3) ?
    O2 C14 . 1.373(3) ?
    O2 H2B . 0.8200 ?
    O3 C26 . 1.240(3) ?
    O4 C30 . 1.348(3) ?
    O4 H4 . 0.8200 ?
    O5 H5A . 0.852(10) ?
    O5 H5B . 0.853(10) ?
    N1 C9 . 1.278(3) ?
    N1 N2 . 1.391(3) ?
    N2 C10 . 1.337(3) ?
    N2 H2A . 0.896(10) ?
    N3 C1 . 1.379(3) ?
    N3 C8 . 1.434(4) ?
    N3 C7 . 1.436(4) ?
    N4 C25 . 1.283(4) ?
    N4 N5 . 1.384(3) ?
    N5 C26 . 1.345(3) ?
    N5 H5C . 0.903(10) ?
    N6 C17 . 1.371(3) ?
    N6 C24 . 1.435(4) ?
    N6 C23 . 1.441(3) ?
    C1 C6 . 1.400(4) ?
    C1 C2 . 1.403(4) ?
    C2 C3 . 1.380(4) ?
    C2 H2 . 0.9300 ?
    C3 C4 . 1.389(4) ?
    C3 H3 . 0.9300 ?
    C4 C5 . 1.395(4) ?
    C4 C9 . 1.451(4) ?
    C5 C6 . 1.368(4) ?
    C5 H5 . 0.9300 ?
    C6 H6 . 0.9300 ?
    C7 H7A . 0.9600 ?
    C7 H7B . 0.9600 ?
    C7 H7C . 0.9600 ?
    C8 H8A . 0.9600 ?
    C8 H8B . 0.9600 ?
    C8 H8C . 0.9600 ?
    C9 H9 . 0.9300 ?
    C10 C11 . 1.487(3) ?
    C11 C12 . 1.379(4) ?
    C11 C16 . 1.388(3) ?
    C12 C13 . 1.387(4) ?
    C12 H12 . 0.9300 ?
    C13 C14 . 1.374(4) ?
    C13 H13 . 0.9300 ?
    C14 C15 . 1.374(4) ?
    C15 C16 . 1.378(4) ?
    C15 H15 . 0.9300 ?
    C16 H16 . 0.9300 ?
    C17 C18 . 1.396(4) ?
    C17 C22 . 1.412(3) ?
    C18 C19 . 1.379(4) ?
    C18 H18 . 0.9300 ?
    C19 C20 . 1.389(4) ?
    C19 H19 . 0.9300 ?
    C20 C21 . 1.384(4) ?
    C20 C25 . 1.449(4) ?
    C21 C22 . 1.375(4) ?
    C21 H21 . 0.9300 ?
    C22 H22 . 0.9300 ?
    C23 H23A . 0.9600 ?
    C23 H23B . 0.9600 ?
    C23 H23C . 0.9600 ?
    C24 H24A . 0.9600 ?
    C24 H24B . 0.9600 ?
    C24 H24C . 0.9600 ?
    C25 H25 . 0.9300 ?
    C26 C27 . 1.479(4) ?
    C27 C28 . 1.385(4) ?
    C27 C32 . 1.396(3) ?
    C28 C29 . 1.372(4) ?
    C28 H28 . 0.9300 ?
    C29 C30 . 1.391(3) ?
    C29 H29 . 0.9300 ?
    C30 C31 . 1.390(4) ?
    C31 C32 . 1.373(4) ?
    C31 H31 . 0.9300 ?
    C32 H32 . 0.9300 ?
loop_
    _geom_angle_atom_site_label_1
    _geom_angle_atom_site_label_2
    _geom_angle_atom_site_label_3
    _geom_angle_site_symmetry_1
    _geom_angle_site_symmetry_3
    _geom_angle
    _geom_angle_publ_flag
    C14 O2 H2B . . 109.5 ?
    C30 O4 H4 . . 109.5 ?
    H5A O5 H5B . . 107(2) ?
    C9 N1 N2 . . 114.3(2) ?
    C10 N2 N1 . . 118.5(2) ?
    C10 N2 H2A . . 126(2) ?
    N1 N2 H2A . . 115(2) ?
    C1 N3 C8 . . 121.3(3) ?
    C1 N3 C7 . . 122.1(3) ?
    C8 N3 C7 . . 116.5(3) ?
    C25 N4 N5 . . 114.0(2) ?
    C26 N5 N4 . . 120.7(2) ?
    C26 N5 H5C . . 120(2) ?
    N4 N5 H5C . . 119(2) ?
    C17 N6 C24 . . 121.0(2) ?
    C17 N6 C23 . . 121.0(2) ?
    C24 N6 C23 . . 117.8(2) ?
    N3 C1 C6 . . 121.0(3) ?
    N3 C1 C2 . . 121.8(3) ?
    C6 C1 C2 . . 117.3(2) ?
    C3 C2 C1 . . 121.2(3) ?
    C3 C2 H2 . . 119.4 ?
    C1 C2 H2 . . 119.4 ?
    C2 C3 C4 . . 121.4(2) ?
    C2 C3 H3 . . 119.3 ?
    C4 C3 H3 . . 119.3 ?
    C3 C4 C5 . . 117.0(2) ?
    C3 C4 C9 . . 124.3(2) ?
    C5 C4 C9 . . 118.7(2) ?
    C6 C5 C4 . . 122.4(3) ?
    C6 C5 H5 . . 118.8 ?
    C4 C5 H5 . . 118.8 ?
    C5 C6 C1 . . 120.8(3) ?
    C5 C6 H6 . . 119.6 ?
    C1 C6 H6 . . 119.6 ?
    N3 C7 H7A . . 109.5 ?
    N3 C7 H7B . . 109.5 ?
    H7A C7 H7B . . 109.5 ?
    N3 C7 H7C . . 109.5 ?
    H7A C7 H7C . . 109.5 ?
    H7B C7 H7C . . 109.5 ?
    N3 C8 H8A . . 109.5 ?
    N3 C8 H8B . . 109.5 ?
    H8A C8 H8B . . 109.5 ?
    N3 C8 H8C . . 109.5 ?
    H8A C8 H8C . . 109.5 ?
    H8B C8 H8C . . 109.5 ?
    N1 C9 C4 . . 123.2(2) ?
    N1 C9 H9 . . 118.4 ?
    C4 C9 H9 . . 118.4 ?
    O1 C10 N2 . . 121.4(2) ?
    O1 C10 C11 . . 120.5(2) ?
    N2 C10 C11 . . 118.1(2) ?
    C12 C11 C16 . . 117.9(2) ?
    C12 C11 C10 . . 117.1(2) ?
    C16 C11 C10 . . 124.9(2) ?
    C11 C12 C13 . . 121.6(3) ?
    C11 C12 H12 . . 119.2 ?
    C13 C12 H12 . . 119.2 ?
    C14 C13 C12 . . 119.3(3) ?
    C14 C13 H13 . . 120.3 ?
    C12 C13 H13 . . 120.3 ?
    O2 C14 C13 . . 122.0(3) ?
    O2 C14 C15 . . 118.1(2) ?
    C13 C14 C15 . . 120.0(2) ?
    C14 C15 C16 . . 120.3(3) ?
    C14 C15 H15 . . 119.9 ?
    C16 C15 H15 . . 119.9 ?
    C15 C16 C11 . . 120.8(3) ?
    C15 C16 H16 . . 119.6 ?
    C11 C16 H16 . . 119.6 ?
    N6 C17 C18 . . 121.7(2) ?
    N6 C17 C22 . . 121.1(2) ?
    C18 C17 C22 . . 117.2(2) ?
    C19 C18 C17 . . 120.8(2) ?
    C19 C18 H18 . . 119.6 ?
    C17 C18 H18 . . 119.6 ?
    C18 C19 C20 . . 121.7(3) ?
    C18 C19 H19 . . 119.2 ?
    C20 C19 H19 . . 119.2 ?
    C21 C20 C19 . . 117.9(2) ?
    C21 C20 C25 . . 123.5(2) ?
    C19 C20 C25 . . 118.6(3) ?
    C22 C21 C20 . . 121.3(2) ?
    C22 C21 H21 . . 119.3 ?
    C20 C21 H21 . . 119.3 ?
    C21 C22 C17 . . 121.1(2) ?
    C21 C22 H22 . . 119.5 ?
    C17 C22 H22 . . 119.5 ?
    N6 C23 H23A . . 109.5 ?
    N6 C23 H23B . . 109.5 ?
    H23A C23 H23B . . 109.5 ?
    N6 C23 H23C . . 109.5 ?
    H23A C23 H23C . . 109.5 ?
    H23B C23 H23C . . 109.5 ?
    N6 C24 H24A . . 109.5 ?
    N6 C24 H24B . . 109.5 ?
    H24A C24 H24B . . 109.5 ?
    N6 C24 H24C . . 109.5 ?
    H24A C24 H24C . . 109.5 ?
    H24B C24 H24C . . 109.5 ?
    N4 C25 C20 . . 123.1(3) ?
    N4 C25 H25 . . 118.5 ?
    C20 C25 H25 . . 118.5 ?
    O3 C26 N5 . . 121.5(2) ?
    O3 C26 C27 . . 122.1(2) ?
    N5 C26 C27 . . 116.4(2) ?
    C28 C27 C32 . . 117.6(2) ?
    C28 C27 C26 . . 124.1(2) ?
    C32 C27 C26 . . 118.2(2) ?
    C29 C28 C27 . . 121.5(2) ?
    C29 C28 H28 . . 119.2 ?
    C27 C28 H28 . . 119.2 ?
    C28 C29 C30 . . 120.3(2) ?
    C28 C29 H29 . . 119.9 ?
    C30 C29 H29 . . 119.9 ?
    O4 C30 C31 . . 123.4(2) ?
    O4 C30 C29 . . 117.5(2) ?
    C31 C30 C29 . . 119.2(2) ?
    C32 C31 C30 . . 119.7(2) ?
    C32 C31 H31 . . 120.2 ?
    C30 C31 H31 . . 120.2 ?
    C31 C32 C27 . . 121.8(2) ?
    C31 C32 H32 . . 119.1 ?
    C27 C32 H32 . . 119.1 ?
loop_
    _geom_hbond_atom_site_label_D
    _geom_hbond_atom_site_label_H
    _geom_hbond_atom_site_label_A
    _geom_hbond_site_symmetry_A
    _geom_hbond_distance_DH
    _geom_hbond_distance_HA
    _geom_hbond_distance_DA
    _geom_hbond_angle_DHA
    N5 H5C O2 2_556 0.903(10) 2.56(3) 3.171(3) 125(3)
    N2 H2A O5 1_455 0.896(10) 2.120(13) 3.003(3) 168(3)
    O4 H4 O1 2_655 0.82 1.90 2.688(2) 160
    O2 H2B O3 2_646 0.82 1.89 2.693(3) 166
    O5 H5A O3 . 0.852(10) 2.43(2) 3.178(3) 146(3)
    O5 H5A N4 . 0.852(10) 2.34(2) 3.038(3) 140(3)
    O5 H5B O1 . 0.853(10) 2.364(19) 3.100(3) 145(3)
    O5 H5B N1 . 0.853(10) 2.611(19) 3.375(3) 150(3)
