# Supplementary material for: (E)-N′-[4-(Dimethyl­amino)­benzyl­idene]-4-hy­droxy­benzohydrazide hemihydrate
Source: Acta Crystallogr Sect E Struct Rep Online. 2010 Jun 5;66(Pt 7):o1582. doi: 10.1107/S1600536810020763 (PMC3006866; doi:10.1107/S1600536810020763)
Supplement: Supplementary file 2 [file e-66-o1582-Isup2.hkl]

# 
# h,k,l, Fc-squared, Fo-squared, sigma(Fo-squared) and status flag 
# 
data_I
_shelx_title ' P21 in P2(1)' 
_shelx_refln_list_code          4 
_shelx_F_calc_maximum      180.52 
_exptl_crystal_F_000       620.00 
_reflns_d_resolution_high  0.7828 
 
loop_ 
 _symmetry_equiv_pos_as_xyz 
 'x, y, z' 
 '-x, y+1/2, -z' 
 
_cell_length_a     6.1514 
_cell_length_b    18.0980 
_cell_length_c    13.3560 
_cell_angle_alpha  90.000 
_cell_angle_beta   95.489 
_cell_angle_gamma  90.000 
 
_shelx_F_squared_multiplier     1.000 
 
loop_ 
 _refln_index_h 
 _refln_index_k 
 _refln_index_l 
 _refln_F_squared_calc 
 _refln_F_squared_meas 
 _refln_F_squared_sigma 
 _refln_observed_status 
   2   0   0       20.67       18.43      1.64 o 
   3   0   0      724.85      698.71      8.97 o 
   4   0   0      648.24      619.78      8.93 o 
   5   0   0      113.56      116.62      6.07 o 
   6   0   0       68.89       64.74      5.56 o 
   7   0   0        0.03        2.28      3.03 o 
   1   1   0    12552.06    12781.40    263.08 o 
   2   1   0      101.54       96.26      1.54 o 
   3   1   0      461.50      429.69      5.05 o 
   4   1   0      329.87      326.43      4.92 o 
   5   1   0       96.40       95.48      4.17 o 
   6   1   0       91.89       89.92      4.20 o 
   7   1   0        5.56       10.87      3.79 o 
   0   2   0       35.54       35.82      0.89 o 
   1   2   0     1036.55      967.07     14.03 o 
   2   2   0      233.76      245.44      3.22 o 
   3   2   0       92.10       95.93      1.89 o 
   4   2   0        1.54        3.94      2.28 o 
   5   2   0       87.51       86.05      4.05 o 
   6   2   0       15.75       14.47      2.91 o 
   7   2   0        0.37       -1.77      2.53 o 
   1   3   0      759.04      757.95      6.03 o 
   2   3   0     1116.53     1103.97      9.60 o 
   3   3   0      316.50      327.88      4.24 o 
   4   3   0      180.76      197.46      4.08 o 
   5   3   0        7.71        9.23      1.97 o 
   6   3   0       92.18       93.82      4.56 o 
   7   3   0        4.49        2.28      3.29 o 
   0   4   0      747.74      779.72     12.04 o 
   1   4   0      633.03      603.05      6.99 o 
   2   4   0      189.99      200.36      2.54 o 
   3   4   0      281.31      309.50      3.65 o 
   4   4   0       72.73       77.65      2.63 o 
   5   4   0       97.32       97.47      3.84 o 
   6   4   0       60.39       68.54      4.11 o 
   7   4   0        4.20        6.83      3.54 o 
   1   5   0     1273.31     1180.26     16.53 o 
   2   5   0        3.13        4.27      0.83 o 
   3   5   0      472.99      486.16      5.71 o 
   4   5   0       94.66       86.66      3.20 o 
   5   5   0       39.30       41.29      2.47 o 
   6   5   0       51.35       50.71      3.76 o 
   7   5   0       11.71       10.00      2.84 o 
   0   6   0      912.57      905.26     12.14 o 
   1   6   0      889.25      855.46      7.22 o 
   2   6   0      567.39      637.90      6.60 o 
   3   6   0        9.75       14.84      1.17 o 
   4   6   0       76.88       73.58      5.13 o 
   5   6   0       98.34      105.67      4.37 o 
   6   6   0       40.71       48.55      5.56 o 
   7   6   0       17.14       17.21      3.09 o 
   1   7   0      435.20      446.04      7.40 o 
   2   7   0       50.77       45.88      1.34 o 
   3   7   0      339.64      332.11      5.49 o 
   4   7   0      139.50      133.03      3.63 o 
   5   7   0       50.25       45.45      2.64 o 
   6   7   0        4.29        4.33      1.90 o 
   7   7   0        1.24        1.18      2.05 o 
   0   8   0      595.90      560.62      8.08 o 
   1   8   0      155.42      163.11      2.71 o 
   2   8   0       19.61       21.58      1.82 o 
   3   8   0      287.83      270.12      4.32 o 
   4   8   0       77.35       74.41      2.52 o 
   5   8   0      124.11      111.78      5.81 o 
   6   8   0       18.52       17.05      7.46 o 
   7   8   0       17.44       24.58      3.56 o 
   1   9   0       20.66       20.70      1.20 o 
   2   9   0       14.65       18.25      1.25 o 
   3   9   0      511.94      510.25      7.34 o 
   4   9   0       33.77       35.41      2.02 o 
   5   9   0       23.49       24.88      1.96 o 
   6   9   0        9.90        8.75      2.41 o 
   7   9   0       15.69        5.56      4.30 o 
   0  10   0      625.42      597.21     12.82 o 
   1  10   0      116.74      114.58      4.66 o 
   2  10   0       76.66       79.42      2.19 o 
   3  10   0      141.09      134.32      3.65 o 
   4  10   0      252.37      242.20      8.22 o 
   5  10   0       61.29       60.05      2.84 o 
   6  10   0       10.27        8.28      2.49 o 
   7  10   0       10.00       13.15      4.55 o 
   1  11   0      439.20      444.34      6.55 o 
   2  11   0       72.98       74.50      2.26 o 
   3  11   0       16.86       15.67      2.03 o 
   4  11   0        5.41        5.00      1.49 o 
   5  11   0       59.71       64.71      4.20 o 
   6  11   0        4.43        2.51      2.06 o 
   0  12   0      249.47      241.48      5.82 o 
   1  12   0      132.14      139.42      3.09 o 
   2  12   0       19.55       21.46      2.19 o 
   3  12   0        0.29       -0.40      1.04 o 
   4  12   0       55.86       50.83      2.97 o 
   5  12   0        1.57       -1.24      1.69 o 
   6  12   0        4.70        6.18      2.43 o 
   1  13   0       25.17       26.81      1.67 o 
   2  13   0       12.58       11.05      1.28 o 
   3  13   0       62.05       62.72      3.52 o 
   4  13   0       26.39       30.52      2.53 o 
   5  13   0        1.11       -0.80      1.53 o 
   6  13   0        3.90        2.74      2.29 o 
   0  14   0       20.76       21.84      2.23 o 
   1  14   0      141.18      142.68      3.37 o 
   2  14   0       20.74       18.70      1.83 o 
   3  14   0       38.21       36.89      2.57 o 
   4  14   0        3.62        2.03      1.59 o 
   5  14   0       23.37       19.52      3.04 o 
   6  14   0        6.51        9.10      2.91 o 
   1  15   0       47.17       50.38      3.37 o 
   2  15   0       32.17       39.94      2.58 o 
   3  15   0       21.49       20.24      2.32 o 
   4  15   0       28.66       30.69      2.72 o 
   5  15   0        3.42        3.31      2.19 o 
   0  16   0       46.08       44.65      3.22 o 
   1  16   0       61.32       60.94      2.55 o 
   2  16   0        3.18        3.20      1.46 o 
   3  16   0       22.53       23.76      2.42 o 
   4  16   0       22.28       24.20      3.28 o 
   5  16   0        0.65        0.74      2.40 o 
   1  17   0       26.70       29.84      2.12 o 
   2  17   0       24.03       28.84      2.57 o 
   3  17   0       14.76       10.95      2.09 o 
   4  17   0        1.60        2.95      2.19 o 
   5  17   0        8.64       10.76      3.30 o 
   0  18   0       38.19       36.81      3.40 o 
   1  18   0       18.43       17.99      1.86 o 
   2  18   0      110.90      115.24      4.32 o 
   3  18   0        9.71        9.58      3.22 o 
   4  18   0        6.53        9.12      2.66 o 
   1  19   0       23.22       27.12      2.88 o 
   2  19   0       26.12       32.14      4.52 o 
   3  19   0        7.41        7.28      2.03 o 
   4  19   0        2.79        2.59      2.23 o 
   0  20   0       13.71       20.17      4.30 o 
   1  20   0        2.84        5.68      1.78 o 
   2  20   0       18.88       19.39      2.53 o 
   3  20   0        6.76        5.10      2.59 o 
   1  21   0       21.53       24.98      2.99 o 
   2  21   0        5.45        5.54      2.09 o 
   3  21   0        4.30        4.32      2.48 o 
   0  22   0        8.08        7.15      2.66 o 
   1  22   0        4.39        6.77      3.80 o 
   2  22   0        1.24        1.89      2.29 o 
  -7   0   1        6.08        2.02      3.29 o 
  -6   0   1        0.68        2.28      2.78 o 
  -5   0   1       91.41       78.16      5.06 o 
  -4   0   1      930.05      954.11     11.87 o 
  -3   0   1       33.48       38.02      1.64 o 
  -2   0   1        1.92        0.91      0.51 o 
  -1   0   1     5623.89     5229.99     65.97 o 
   1   0   1       88.68       82.10      1.51 o 
   2   0   1      279.29      268.34      5.83 o 
   3   0   1       63.19       67.80      2.33 o 
   4   0   1       64.78       62.67      2.59 o 
   5   0   1      126.71      125.73      6.07 o 
   6   0   1       33.14       28.07      4.05 o 
  -7   1   1       17.66       19.91      2.95 o 
  -6   1   1       42.16       44.10      3.48 o 
  -5   1   1       19.52       15.53      2.23 o 
  -4   1   1       67.06       71.30      3.16 o 
  -3   1   1      808.35      836.01      7.06 o 
  -2   1   1     2248.15     2230.39     21.82 o 
  -1   1   1     2220.64     2070.05     44.81 o 
   1   1   1     3578.86     3548.69     20.78 o 
   2   1   1      659.41      637.49      5.43 o 
   3   1   1       12.55       14.39      0.87 o 
   4   1   1       26.12       29.69      1.57 o 
   5   1   1      181.83      181.33      5.19 o 
   6   1   1        3.35        3.79      1.94 o 
  -7   2   1        1.46        2.77      2.12 o 
  -6   2   1      140.20      143.06      5.45 o 
  -5   2   1      245.36      235.03      6.26 o 
  -4   2   1       75.65       81.18      2.56 o 
  -3   2   1      485.26      484.11      5.20 o 
  -2   2   1      868.80      831.78     18.41 o 
  -1   2   1     1763.12     1675.35     33.46 o 
   0   2   1     1686.65     1626.12     12.75 o 
   1   2   1     3853.06     3871.42     53.21 o 
   2   2   1     1959.98     1910.90     13.48 o 
   3   2   1       54.83       58.74      2.61 o 
   4   2   1      146.10      141.50      6.58 o 
   5   2   1       70.52       65.68      3.40 o 
   6   2   1      123.23      118.86      4.92 o 
  -7   3   1        2.73        3.03      2.32 o 
  -6   3   1        7.50        7.53      3.67 o 
  -5   3   1      225.26      228.46      7.72 o 
  -4   3   1       11.65       10.59      1.51 o 
  -3   3   1      138.96      141.56      3.80 o 
  -2   3   1      214.40      207.63      3.27 o 
  -1   3   1       36.08       37.07      1.11 o 
   0   3   1     1734.66     1743.85     11.85 o 
   1   3   1     6709.31     6667.29     77.06 o 
   2   3   1      418.97      394.16      3.85 o 
   3   3   1      447.95      471.59      8.13 o 
   4   3   1      213.64      204.31      4.09 o 
   5   3   1      256.23      263.65     10.13 o 
   6   3   1       38.70       39.70      4.80 o 
   7   3   1        5.22        4.80      3.79 o 
  -7   4   1       11.16        9.61      3.79 o 
  -6   4   1        2.50        1.29      5.31 o 
  -5   4   1      226.99      219.02      9.28 o 
  -4   4   1      203.88      202.12      4.22 o 
  -3   4   1      558.30      613.25     13.56 o 
  -2   4   1      152.25      142.15      2.73 o 
  -1   4   1      576.10      563.02      4.81 o 
   0   4   1      552.11      542.46      4.62 o 
   1   4   1     2739.19     2611.05     17.65 o 
   2   4   1       45.00       44.00      1.10 o 
   3   4   1      178.02      199.05      3.14 o 
   4   4   1      123.77      118.33      3.15 o 
   5   4   1       13.65       15.04      2.77 o 
   6   4   1       45.72       49.31      5.06 o 
   7   4   1        5.23        5.09      2.55 o 
  -7   5   1        4.21        5.56      3.54 o 
  -6   5   1       33.84       36.13      8.60 o 
  -5   5   1       34.65       32.78      2.24 o 
  -4   5   1      283.70      275.52      5.05 o 
  -3   5   1       32.71       33.42      1.84 o 
  -2   5   1       80.55       77.46      2.14 o 
  -1   5   1      233.35      223.72      2.65 o 
   0   5   1     2592.27     2501.48     19.63 o 
   1   5   1     1170.11     1141.15      8.80 o 
   2   5   1      125.30      123.19      3.25 o 
   3   5   1       14.21       13.50      0.87 o 
   4   5   1      309.66      307.78      8.82 o 
   5   5   1       23.39       28.36      2.70 o 
   6   5   1       71.72       60.04      4.18 o 
   7   5   1        1.08       -0.95      2.05 o 
  -7   6   1        4.94        6.32      3.29 o 
  -6   6   1       39.49       45.04      4.80 o 
  -5   6   1      140.99      133.50      5.57 o 
  -4   6   1      264.33      248.85      6.61 o 
  -3   6   1      406.60      397.91      8.57 o 
  -2   6   1      192.17      212.22      4.64 o 
  -1   6   1     1040.79      977.82      8.04 o 
   0   6   1      255.23      248.29      3.51 o 
   1   6   1     1282.39     1308.22     15.94 o 
   2   6   1      735.67      773.77     14.91 o 
   3   6   1      562.25      603.44      6.17 o 
   4   6   1      179.42      178.14      3.62 o 
   5   6   1      151.19      159.56      4.31 o 
   6   6   1       28.29       31.10      5.31 o 
   7   6   1        8.34       11.32      2.98 o 
  -7   7   1        3.05        6.78      2.59 o 
  -6   7   1        6.01        4.30      3.03 o 
  -5   7   1      110.31      119.40      3.89 o 
  -4   7   1      317.50      319.12      6.57 o 
  -3   7   1      591.01      633.72      8.06 o 
  -2   7   1      636.13      633.59      5.92 o 
  -1   7   1       84.11       73.71      2.01 o 
   0   7   1     1810.93     1758.68     13.09 o 
   1   7   1      108.07      115.78      2.17 o 
   2   7   1      695.03      795.74      8.14 o 
   3   7   1       26.49       25.28      1.19 o 
   4   7   1      259.21      243.62      4.33 o 
   5   7   1      263.99      270.89      5.06 o 
   6   7   1       38.99       43.12      4.68 o 
   7   7   1        2.25       -1.78      3.16 o 
  -7   8   1       17.22       20.20      3.38 o 
  -6   8   1       11.67        8.68      1.97 o 
  -5   8   1       99.75       93.38      3.15 o 
  -4   8   1       13.59       13.11      1.39 o 
  -3   8   1      149.95      146.40      3.12 o 
  -2   8   1       45.48       49.41      1.41 o 
  -1   8   1       83.50       83.16      3.40 o 
   0   8   1      127.32      131.70      2.40 o 
   1   8   1      415.28      405.40      4.63 o 
   2   8   1      300.24      311.61      4.07 o 
   3   8   1      105.95      110.29      3.05 o 
   4   8   1        1.17        3.70      1.04 o 
   5   8   1      176.74      178.30      4.99 o 
   6   8   1        4.78        3.68      2.53 o 
   7   8   1        5.14        5.94      2.68 o 
  -7   9   1        0.05       -0.38      2.32 o 
  -6   9   1       20.90       19.62      3.07 o 
  -5   9   1       26.63       29.22      2.07 o 
  -4   9   1      156.41      163.19      3.94 o 
  -3   9   1       53.33       58.51      2.18 o 
  -2   9   1       66.42       66.43      1.93 o 
  -1   9   1       50.71       49.77      1.64 o 
   0   9   1       27.63       28.47      2.33 o 
   1   9   1      433.23      471.04      7.98 o 
   2   9   1       36.47       39.58      1.64 o 
   3   9   1       19.29       18.00      1.66 o 
   4   9   1      135.91      130.03      3.78 o 
   5   9   1       57.20       59.94      3.15 o 
   6   9   1        3.51        2.39      1.63 o 
  -7  10   1        1.65        4.55      3.79 o 
  -6  10   1        3.74        2.28      1.97 o 
  -5  10   1        2.56        3.28      1.31 o 
  -4  10   1      165.80      163.85      4.05 o 
  -3  10   1       16.84       15.77      1.57 o 
  -2  10   1      251.78      268.07      3.99 o 
  -1  10   1      282.64      292.40      4.28 o 
   0  10   1      160.19      159.83      2.97 o 
   1  10   1      286.15      304.76      6.29 o 
   2  10   1       54.81       49.88      1.83 o 
   3  10   1        9.62        9.23      1.31 o 
   4  10   1       43.22       40.56      2.43 o 
   5  10   1       15.00       15.11      4.30 o 
   6  10   1        6.31        7.95      2.37 o 
  -6  11   1       13.71       16.03      2.41 o 
  -5  11   1       41.77       43.85      2.55 o 
  -4  11   1      177.40      178.22      5.88 o 
  -3  11   1      111.83      105.87      4.14 o 
  -2  11   1       11.75       13.37      1.21 o 
  -1  11   1      382.33      394.41      5.15 o 
   0  11   1       83.15       82.35      2.27 o 
   1  11   1      207.89      207.66      4.93 o 
   2  11   1       38.39       39.61      1.74 o 
   3  11   1      197.89      186.71     10.07 o 
   4  11   1      125.20      123.23      4.17 o 
   5  11   1       13.25       18.09      2.77 o 
   6  11   1        7.30        9.66      3.03 o 
  -6  12   1        3.03        5.96      2.53 o 
  -5  12   1       41.36       44.05      3.10 o 
  -4  12   1       27.02       26.61      2.33 o 
  -3  12   1      168.87      169.50      4.52 o 
  -2  12   1      501.44      518.94     15.15 o 
  -1  12   1      240.44      235.09      4.01 o 
   0  12   1      120.16      120.50      2.87 o 
   1  12   1       36.37       32.18      1.67 o 
   2  12   1       30.45       32.52      1.67 o 
   3  12   1        0.62        0.00      1.02 o 
   4  12   1       48.77       50.56      3.66 o 
   5  12   1       14.85       19.23      2.84 o 
   6  12   1        1.72        4.83      3.16 o 
  -6  13   1        4.65        5.56      2.50 o 
  -5  13   1        0.73       -0.92      1.39 o 
  -4  13   1       86.68       88.07      6.01 o 
  -3  13   1       65.96       66.69      3.48 o 
  -2  13   1        5.25        5.45      1.58 o 
  -1  13   1      108.95      121.71      3.00 o 
   0  13   1      276.57      279.72     10.00 o 
   1  13   1       40.92       40.44      1.96 o 
   2  13   1       36.64       37.24      1.88 o 
   3  13   1       24.80       24.48      2.49 o 
   4  13   1        4.82        2.97      1.87 o 
   5  13   1        0.09       -0.17      1.64 o 
   6  13   1        0.01       -2.00      2.06 o 
  -6  14   1       18.79       22.34      3.66 o 
  -5  14   1       19.11       17.31      7.21 o 
  -4  14   1        2.98        1.95      2.07 o 
  -3  14   1        6.58        4.71      1.55 o 
  -2  14   1       21.21       18.84      1.89 o 
  -1  14   1        7.70        6.58      1.22 o 
   0  14   1      224.42      228.20      6.80 o 
   1  14   1        4.60        4.57      1.10 o 
   2  14   1       46.76       40.28      3.98 o 
   3  14   1       17.14       13.74      1.85 o 
   4  14   1       11.12       10.50      2.30 o 
   5  14   1        0.42       -2.32      1.64 o 
   6  14   1        2.51       -0.36      2.06 o 
  -5  15   1       21.17       25.30      3.48 o 
  -4  15   1       18.14       18.88      2.38 o 
  -3  15   1       15.41       16.70      2.27 o 
  -2  15   1       35.23       33.95      2.41 o 
  -1  15   1        2.81        1.98      1.10 o 
   0  15   1       40.56       38.07      2.88 o 
   1  15   1       18.12       19.10      1.67 o 
   2  15   1       66.08       70.08      3.15 o 
   3  15   1       38.78       35.35      2.56 o 
   4  15   1        0.25        4.85      2.12 o 
   5  15   1        1.63       -0.87      1.82 o 
  -5  16   1       21.65       33.75      7.59 o 
  -4  16   1        7.71        6.27      1.94 o 
  -3  16   1        5.89        5.35      1.74 o 
  -2  16   1       14.37       16.44      1.99 o 
  -1  16   1        7.25        6.67      1.30 o 
   0  16   1       17.97       19.99      1.76 o 
   1  16   1       11.74       12.09      1.54 o 
   2  16   1        9.00        7.64      1.83 o 
   3  16   1      113.96      116.27      4.17 o 
   4  16   1       11.25        7.74      2.48 o 
   5  16   1        2.49        0.63      2.40 o 
  -5  17   1       13.14       15.12      5.44 o 
  -4  17   1        7.73        8.65      2.18 o 
  -3  17   1        7.46        8.93      2.31 o 
  -2  17   1        7.34        6.43      1.74 o 
  -1  17   1        1.95        1.89      1.18 o 
   0  17   1       36.77       40.25      2.31 o 
   1  17   1       74.11       80.53      5.27 o 
   2  17   1       21.31       17.77      2.14 o 
   3  17   1       35.55       34.42      3.48 o 
   4  17   1        3.40        3.74      2.23 o 
   5  17   1       14.82       13.62      6.83 o 
  -4  18   1        3.32        2.57      2.41 o 
  -3  18   1       14.82       11.02      3.13 o 
  -2  18   1        0.94       -1.03      1.39 o 
  -1  18   1       15.55       16.24      1.80 o 
   0  18   1        6.84        4.67      1.47 o 
   1  18   1       22.19       24.85      3.01 o 
   2  18   1       20.58       25.00      2.47 o 
   3  18   1       10.24       10.15      2.59 o 
   4  18   1       13.22       11.05      2.77 o 
  -4  19   1        8.77       13.14      3.54 o 
  -3  19   1       10.33       12.34      2.85 o 
  -2  19   1       22.18       24.71      3.80 o 
  -1  19   1        6.52        4.75      2.97 o 
   0  19   1       12.30       10.44      1.76 o 
   1  19   1        7.07        8.55      1.74 o 
   2  19   1       29.18       29.50      2.77 o 
   3  19   1       11.63       14.48      2.86 o 
   4  19   1        0.05       -0.63      2.12 o 
  -3  20   1        0.91        2.39      1.94 o 
  -2  20   1       29.18       34.15      3.06 o 
  -1  20   1        7.55        8.12      2.03 o 
   0  20   1       24.88       24.93      2.28 o 
   1  20   1        0.85       -0.65      1.58 o 
   2  20   1       13.68       17.18      2.43 o 
   3  20   1        3.23        3.02      2.23 o 
  -3  21   1       23.22       28.19      3.06 o 
  -2  21   1       14.64       16.12      2.47 o 
  -1  21   1       34.94       36.35      3.20 o 
   0  21   1       13.56       13.00      2.01 o 
   1  21   1       18.84       18.60      2.53 o 
   2  21   1        2.96        1.64      2.32 o 
   3  21   1        1.20        4.80      2.50 o 
  -2  22   1        2.53        4.41      2.22 o 
  -1  22   1        4.33        4.35      3.53 o 
   0  22   1       41.03       46.20      3.54 o 
   1  22   1       44.37       52.97      3.63 o 
   2  22   1        2.63        4.16      3.92 o 
   0  23   1       21.40       20.44      2.97 o 
  -7   0   2       24.93       18.71      4.30 o 
  -6   0   2       12.56        5.56      2.78 o 
  -5   0   2      501.94      506.91     13.69 o 
  -4   0   2      262.70      268.17      8.61 o 
  -3   0   2      503.49      552.06      7.32 o 
  -2   0   2     2891.55     2830.05     26.94 o 
  -1   0   2       38.57       42.39      1.64 o 
   0   0   2      330.44      323.07      5.86 o 
   1   0   2     1538.17     1553.70     22.04 o 
   2   0   2      140.91      126.64      2.67 o 
   3   0   2       87.79       84.05      2.59 o 
   4   0   2      135.05      126.11      7.84 o 
   5   0   2       64.02       62.47      4.55 o 
  -7   1   2        3.27        1.26      2.15 o 
  -6   1   2        2.38        1.40      1.87 o 
  -5   1   2      130.09      118.66      4.65 o 
  -4   1   2      228.98      247.54      4.28 o 
  -3   1   2      305.45      355.11      3.83 o 
  -2   1   2      672.82      629.53      6.39 o 
  -1   1   2      973.80      953.72     11.64 o 
   0   1   2      321.13      315.17      9.30 o 
   1   1   2      297.94      269.10      2.90 o 
   2   1   2      515.23      505.36      5.83 o 
   3   1   2      418.63      448.08      8.16 o 
   4   1   2        2.45        4.06      0.74 o 
   5   1   2       64.80       68.65      3.40 o 
   7   1   2        8.68       11.88      4.30 o 
  -7   2   2       69.57       73.24      4.83 o 
  -6   2   2       69.63       69.80      4.20 o 
  -5   2   2        3.83        1.39      1.61 o 
  -4   2   2      103.50       95.01      2.68 o 
  -3   2   2        5.38        4.28      0.85 o 
  -2   2   2     1494.53     1533.01     27.35 o 
  -1   2   2      634.85      623.35      7.87 o 
   0   2   2      134.67      117.71      2.79 o 
   1   2   2     1497.21     1475.03     24.16 o 
   2   2   2     1180.63     1179.62      8.20 o 
   3   2   2      277.82      306.05      3.78 o 
   4   2   2       35.75       39.25      2.37 o 
   5   2   2      141.17      138.74     11.38 o 
   6   2   2        7.80        7.63      2.30 o 
   7   2   2        9.73       12.14      4.80 o 
  -7   3   2        8.69        9.80      2.77 o 
  -6   3   2       32.09       31.58      3.29 o 
  -5   3   2       81.21       84.81      5.06 o 
  -4   3   2       35.39       34.46      2.13 o 
  -3   3   2      702.45      739.76     11.35 o 
  -2   3   2     1010.27      977.71     14.31 o 
  -1   3   2      735.87      712.23      5.75 o 
   0   3   2     2794.33     2784.30     18.43 o 
   1   3   2    14952.17    15418.17    298.46 o 
   2   3   2     1204.20     1217.23     12.49 o 
   3   3   2      179.81      198.28      3.08 o 
   4   3   2       33.62       34.67      1.62 o 
   5   3   2       70.29       79.42      3.19 o 
   6   3   2       37.42       34.51      8.98 o 
   7   3   2        5.92       17.45      4.80 o 
  -7   4   2        0.56       -1.29      2.00 o 
  -6   4   2       16.50       13.77      2.41 o 
  -5   4   2      146.07      138.53      5.01 o 
  -4   4   2      329.54      324.75      7.59 o 
  -3   4   2      147.71      154.76      4.51 o 
  -2   4   2      118.74      112.39      2.53 o 
  -1   4   2      198.83      186.08      2.35 o 
   0   4   2    32587.14    33666.52    420.64 o 
   1   4   2    30697.15    32179.68    378.26 o 
   2   4   2      516.84      527.84      7.26 o 
   3   4   2        8.86        7.99      0.74 o 
   4   4   2      166.77      164.71      3.29 o 
   5   4   2      324.10      300.17      6.12 o 
   6   4   2       17.12       16.54      2.61 o 
   7   4   2       18.09       21.24      5.31 o 
  -7   5   2        3.35        0.63      2.15 o 
  -6   5   2       17.63       18.20      2.77 o 
  -5   5   2       36.42       39.05      3.67 o 
  -4   5   2       24.97       28.31      1.85 o 
  -3   5   2      335.68      357.47     10.31 o 
  -2   5   2     1990.86     1925.38     20.30 o 
  -1   5   2      735.05      695.19      7.06 o 
   0   5   2     6710.10     6602.15     42.43 o 
   1   5   2     1846.13     1701.04     32.23 o 
   2   5   2      163.25      179.12      2.61 o 
   3   5   2        1.62        1.47      0.56 o 
   4   5   2      137.03      130.80      4.49 o 
   5   5   2       35.18       32.47      2.47 o 
   6   5   2      134.09      131.54      8.60 o 
   7   5   2        0.00        3.79      3.79 o 
  -7   6   2       36.07       35.42      3.74 o 
  -6   6   2       45.57       45.08      3.66 o 
  -5   6   2       95.77       86.81      3.59 o 
  -4   6   2      238.59      230.12      5.85 o 
  -3   6   2      209.95      222.49      5.30 o 
  -2   6   2      205.44      198.12      2.71 o 
  -1   6   2     1090.22     1075.12     11.40 o 
   0   6   2      767.88      765.45      6.61 o 
   1   6   2     1542.73     1513.72     11.42 o 
   2   6   2      361.65      429.45      4.98 o 
   3   6   2      244.51      248.99      3.57 o 
   4   6   2       58.02       52.30      2.12 o 
   5   6   2      200.71      191.71      6.23 o 
   6   6   2        5.40        4.65      2.15 o 
   7   6   2       12.22       16.18      4.80 o 
  -7   7   2        2.02        4.05      2.41 o 
  -6   7   2        2.19       -1.11      1.76 o 
  -5   7   2        2.58        2.41      2.83 o 
  -4   7   2      100.05       99.69      4.35 o 
  -3   7   2      220.63      226.17      4.49 o 
  -2   7   2      624.15      651.15      6.88 o 
  -1   7   2      196.73      187.73      2.63 o 
   0   7   2      336.69      336.91      3.95 o 
   1   7   2     1714.11     1838.42     19.26 o 
   2   7   2      173.33      167.44      4.06 o 
   3   7   2       37.65       34.47      1.93 o 
   4   7   2      126.97      124.24      4.94 o 
   5   7   2        7.61        6.20      1.59 o 
   6   7   2       63.35       69.59     12.90 o 
   7   7   2        5.61        5.82      4.05 o 
  -7   8   2        0.55       -0.99      2.15 o 
  -6   8   2        0.17        2.28      2.78 o 
  -5   8   2        2.44        2.30      1.54 o 
  -4   8   2       15.08       15.06      1.88 o 
  -3   8   2        7.31        7.99      1.26 o 
  -2   8   2       59.87       58.16      1.87 o 
  -1   8   2        9.18        9.86      0.85 o 
   0   8   2      182.30      192.72      2.97 o 
   1   8   2      295.95      294.94      3.88 o 
   2   8   2      151.89      163.65      4.27 o 
   3   8   2      262.17      276.71      7.05 o 
   4   8   2       27.02       22.12      2.23 o 
   5   8   2        8.43        6.63      2.05 o 
   6   8   2       29.44       40.40      7.96 o 
  -7   9   2        0.47        6.49      3.16 o 
  -6   9   2        7.82       10.15      2.09 o 
  -5   9   2       25.21       26.87      2.28 o 
  -4   9   2       73.28       74.46      3.11 o 
  -3   9   2       29.53       30.53      1.70 o 
  -2   9   2      399.50      415.02      4.50 o 
  -1   9   2       51.69       52.03      1.67 o 
   0   9   2        3.75        2.54      0.73 o 
   1   9   2      288.23      272.82      4.42 o 
   2   9   2       87.07       89.07      2.46 o 
   3   9   2       13.54       14.34      1.69 o 
   4   9   2       17.12       22.07      6.83 o 
   5   9   2       16.13       11.56      2.12 o 
   6   9   2        1.00        2.41      1.94 o 
  -7  10   2        0.18       -1.83      5.31 o 
  -6  10   2       19.58       20.99      2.56 o 
  -5  10   2       28.10       27.01      2.08 o 
  -4  10   2       65.01       70.95      2.75 o 
  -3  10   2       63.59       66.54      2.36 o 
  -2  10   2      163.76      156.25      5.26 o 
  -1  10   2      531.74      528.63      6.85 o 
   0  10   2      202.17      189.04      3.25 o 
   1  10   2      144.46      155.47      3.00 o 
   2  10   2       10.20       13.20      1.15 o 
   3  10   2       15.51       16.97      1.63 o 
   4  10   2       18.66       13.39      2.23 o 
   5  10   2        5.68        2.84      1.76 o 
   6  10   2       24.96       24.96      3.20 o 
  -6  11   2        8.26       12.42      2.03 o 
  -5  11   2       29.15       30.27      2.27 o 
  -4  11   2        4.51        5.09      1.36 o 
  -3  11   2      153.97      152.26      3.69 o 
  -2  11   2      239.61      243.51      4.02 o 
  -1  11   2      176.35      175.74      3.34 o 
   0  11   2      244.55      240.96      3.92 o 
   1  11   2        1.71        2.96      1.12 o 
   2  11   2       11.54        8.92      1.09 o 
   3  11   2       32.69       30.35      2.50 o 
   4  11   2       11.14       13.75      2.30 o 
   5  11   2       56.67       51.41      3.93 o 
   6  11   2        8.02        7.78      3.03 o 
  -6  12   2       31.67       41.69      3.35 o 
  -5  12   2       49.03       46.28      2.67 o 
  -4  12   2       46.03       43.04      2.46 o 
  -3  12   2       38.71       45.50      4.48 o 
  -2  12   2        0.73        2.07      1.10 o 
  -1  12   2       72.27       71.28      2.30 o 
   0  12   2      162.73      161.47      5.19 o 
   1  12   2        0.51        0.38      1.09 o 
   2  12   2       35.47       29.97      1.67 o 
   3  12   2       34.21       31.00      2.18 o 
   4  12   2      115.09      100.92      4.74 o 
   5  12   2        1.50        3.13      1.94 o 
   6  12   2        1.31        0.31      2.12 o 
  -6  13   2        3.13        1.98      2.41 o 
  -5  13   2       26.69       31.02      2.82 o 
  -4  13   2        2.88        3.91      1.70 o 
  -3  13   2      215.79      228.11      5.45 o 
  -2  13   2       41.29       43.43      2.58 o 
  -1  13   2        3.76        3.16      0.96 o 
   0  13   2        4.02        2.68      0.94 o 
   1  13   2        3.12        4.11      1.05 o 
   2  13   2       30.10       30.45      1.73 o 
   3  13   2       63.14       57.53      4.50 o 
   4  13   2        0.37       -0.05      1.69 o 
   5  13   2       15.79       13.65      2.55 o 
   6  13   2        3.76        4.92      2.40 o 
  -6  14   2       19.15       21.82      3.66 o 
  -5  14   2       32.64       36.61      3.56 o 
  -4  14   2      131.67      140.25      9.63 o 
  -3  14   2       41.62       45.25      2.87 o 
  -2  14   2      245.81      255.03      5.65 o 
  -1  14   2       46.32       54.09      2.27 o 
   0  14   2       79.33       74.50      2.51 o 
   1  14   2       10.36       11.23      1.53 o 
   2  14   2      113.83      117.07      3.89 o 
   3  14   2       53.24       59.17      3.93 o 
   4  14   2       12.03       11.77      2.50 o 
   5  14   2        3.14        3.40      2.19 o 
   6  14   2        2.78        1.09      2.23 o 
  -5  15   2       31.85       32.02      3.07 o 
  -4  15   2       40.04       45.11      3.66 o 
  -3  15   2       35.31       36.91      2.80 o 
  -2  15   2        0.37        0.68      1.26 o 
  -1  15   2       81.05       83.23      2.80 o 
   0  15   2      104.25       98.45      3.34 o 
   1  15   2       33.09       34.11      2.34 o 
   2  15   2      114.13      117.89      3.86 o 
   3  15   2       44.38       42.10      3.48 o 
   4  15   2        1.56        3.61      2.02 o 
   5  15   2        5.28        2.99      5.06 o 
  -5  16   2        1.17        3.06      2.15 o 
  -4  16   2       12.39       13.89      2.33 o 
  -3  16   2       51.14       45.06      3.11 o 
  -2  16   2        4.19        3.14      1.54 o 
  -1  16   2       29.11       29.97      1.97 o 
   0  16   2       21.86       20.50      1.75 o 
   1  16   2       31.83       32.54      2.05 o 
   2  16   2       28.24       31.29      2.41 o 
   3  16   2       41.57       43.10      3.66 o 
   4  16   2        4.27        1.31      1.87 o 
   5  16   2       10.26       12.94      2.91 o 
  -5  17   2       18.58       16.27      3.30 o 
  -4  17   2        5.66        3.96      2.07 o 
  -3  17   2        2.75        2.33      1.74 o 
  -2  17   2        0.59        2.45      1.55 o 
  -1  17   2        0.70        0.19      1.09 o 
   0  17   2        1.30        2.38      1.35 o 
   1  17   2       32.84       29.05      2.98 o 
   2  17   2       66.80       67.49      3.29 o 
   3  17   2       16.58       16.80      2.66 o 
   4  17   2        1.51       -0.96      1.68 o 
   5  17   2        1.46       -1.15      3.16 o 
  -4  18   2        4.91        6.06      2.14 o 
  -3  18   2       18.05       18.64      2.47 o 
  -2  18   2        6.16        4.18      1.77 o 
  -1  18   2        6.17        4.26      1.65 o 
   0  18   2       65.78       71.30      3.03 o 
   1  18   2       29.25       28.79      2.58 o 
   2  18   2        1.30        2.28      1.97 o 
   3  18   2       33.39       31.12      3.79 o 
   4  18   2        9.72       12.69      2.98 o 
  -4  19   2        5.46        5.75      2.28 o 
  -3  19   2       14.32       14.85      2.53 o 
  -2  19   2        4.32        5.43      1.89 o 
  -1  19   2        5.76        7.70      2.89 o 
   0  19   2       38.11       42.64      2.65 o 
   1  19   2       21.46       17.33      1.99 o 
   2  19   2       10.49        8.98      2.50 o 
   3  19   2        4.12        4.65      2.53 o 
   4  19   2       14.28       14.08      4.55 o 
  -3  20   2        6.59        6.31      2.08 o 
  -2  20   2        0.53        0.84      1.70 o 
  -1  20   2        6.01        5.38      1.89 o 
   0  20   2       36.19       42.78      2.83 o 
   1  20   2       16.48       18.73      3.11 o 
   2  20   2        3.00        4.42      2.32 o 
   3  20   2        3.08        1.39      2.15 o 
  -3  21   2       13.63       13.66      2.57 o 
  -2  21   2        7.81        9.57      4.22 o 
  -1  21   2       28.80       29.49      5.15 o 
   0  21   2        6.83        6.35      1.80 o 
   1  21   2        6.44        6.09      2.09 o 
   2  21   2        5.30        6.98      4.55 o 
   3  21   2        3.76        3.76      2.37 o 
  -2  22   2        2.22        2.18      2.08 o 
  -1  22   2       37.50       37.86      3.38 o 
   0  22   2        3.00        2.59      1.75 o 
   1  22   2        4.04        0.94      2.41 o 
   2  22   2        0.42        0.07      2.23 o 
  -7   0   3        5.86        0.25      3.03 o 
  -6   0   3       14.92       24.27      4.30 o 
  -5   0   3      448.41      437.34     12.92 o 
  -4   0   3      124.15      123.98      5.82 o 
  -3   0   3     1141.54     1310.34     17.72 o 
  -2   0   3      734.01      776.90      9.03 o 
  -1   0   3      423.24      392.92      5.12 o 
   0   0   3      122.81      119.44      2.41 o 
   1   0   3      504.61      497.37      9.42 o 
   2   0   3      201.65      195.45      3.06 o 
   3   0   3      281.59      319.46      6.16 o 
   4   0   3        2.11        3.92      1.25 o 
   6   0   3       58.24       59.68      6.32 o 
   7   0   3        0.14       -0.25      3.29 o 
  -7   1   3       28.12       23.80      3.30 o 
  -6   1   3       99.62       98.03      4.74 o 
  -5   1   3       46.43       39.24      3.13 o 
  -4   1   3       48.76       48.42      2.04 o 
  -3   1   3      612.14      645.70      6.23 o 
  -2   1   3       26.23       22.30      1.42 o 
  -1   1   3       80.53       68.30      1.61 o 
   0   1   3       92.04       91.06      1.35 o 
   1   1   3       37.82       40.73      1.10 o 
   2   1   3      266.98      272.42      2.76 o 
   3   1   3      653.75      679.11      5.85 o 
   4   1   3        2.04        3.45      0.73 o 
   5   1   3      208.26      230.62      8.48 o 
   6   1   3       16.13       19.72      4.55 o 
   7   1   3        6.86        4.44      2.77 o 
  -7   2   3        7.45        5.89      2.91 o 
  -6   2   3       67.50       63.51      6.95 o 
  -5   2   3      179.61      182.08      5.95 o 
  -4   2   3      151.98      157.24      3.54 o 
  -3   2   3      201.25      215.36      3.76 o 
  -2   2   3     1030.06     1048.95     20.76 o 
  -1   2   3     1147.78     1139.60     10.08 o 
   0   2   3        4.05        4.46      0.57 o 
   1   2   3      218.70      198.53      4.55 o 
   2   2   3      685.04      769.95      5.84 o 
   3   2   3      625.44      641.79      5.69 o 
   4   2   3       85.09       85.95      2.98 o 
   5   2   3       54.84       55.95      3.17 o 
   6   2   3      162.65      166.97      9.36 o 
   7   2   3        6.03        2.46      2.55 o 
  -7   3   3       11.30       10.62      2.86 o 
  -6   3   3       51.15       50.43      3.93 o 
  -5   3   3       12.59        8.86      2.15 o 
  -4   3   3       14.42       14.42      1.37 o 
  -3   3   3     1472.15     1618.29     18.14 o 
  -2   3   3      107.45       99.95      2.33 o 
  -1   3   3     1210.62     1163.90      9.19 o 
   0   3   3     3042.54     2968.29     19.76 o 
   1   3   3      103.88      102.44      2.12 o 
   2   3   3      151.33      170.42      2.38 o 
   3   3   3      127.05      145.47      2.39 o 
   4   3   3       61.28       59.02      1.79 o 
   5   3   3      184.80      186.70     11.13 o 
   6   3   3       79.99       97.87      7.59 o 
   7   3   3        0.78        0.25      3.29 o 
  -7   4   3        4.67        4.68      2.50 o 
  -6   4   3       19.00       21.44      2.95 o 
  -5   4   3       17.23       16.23      2.40 o 
  -4   4   3       51.18       49.83      2.66 o 
  -3   4   3      455.19      467.31     10.13 o 
  -2   4   3      266.90      290.96      4.34 o 
  -1   4   3      904.89      876.63      9.31 o 
   0   4   3     1887.49     1844.41     13.04 o 
   1   4   3      210.25      224.30      2.63 o 
   2   4   3      189.33      188.10      3.07 o 
   3   4   3      177.12      180.43      3.47 o 
   4   4   3      124.16      125.93      2.89 o 
   5   4   3       92.22       88.81      3.81 o 
   6   4   3       20.52       14.92      4.55 o 
   7   4   3        4.72        3.29      3.54 o 
  -7   5   3        0.76        0.71      2.23 o 
  -6   5   3       46.61       57.14      4.17 o 
  -5   5   3       11.23       11.82      2.23 o 
  -4   5   3      218.41      203.92      4.51 o 
  -3   5   3      488.25      506.62      7.13 o 
  -2   5   3      665.20      679.89     10.61 o 
  -1   5   3      561.89      494.03      4.81 o 
   0   5   3     1759.56     1700.81     12.40 o 
   1   5   3      598.02      550.71      5.09 o 
   2   5   3     1031.09     1099.45     21.49 o 
   3   5   3       41.07       47.11      2.12 o 
   4   5   3      116.67      111.95      4.55 o 
   5   5   3       13.49       10.56      2.22 o 
   6   5   3       31.19       32.11      5.31 o 
   7   5   3        7.20        8.85      4.55 o 
  -7   6   3       15.75       14.54      3.12 o 
  -6   6   3       47.91       46.95      3.84 o 
  -5   6   3       95.55      104.77      5.19 o 
  -4   6   3       71.14       64.61      2.62 o 
  -3   6   3      338.57      336.59     10.18 o 
  -2   6   3        7.42        7.73      0.72 o 
  -1   6   3       70.48       72.01      1.76 o 
   0   6   3      208.52      182.78      2.63 o 
   1   6   3      743.92      673.70      6.84 o 
   2   6   3     1426.67     1477.72     33.52 o 
   3   6   3       35.34       36.92      1.45 o 
   4   6   3        9.55        8.64      1.76 o 
   5   6   3       23.91       21.98      2.50 o 
   6   6   3        1.58        6.57      2.78 o 
  -7   7   3        9.87       13.17      3.79 o 
  -6   7   3        0.61       -1.77      1.79 o 
  -5   7   3       47.03       41.27      2.67 o 
  -4   7   3       97.37       93.43      3.25 o 
  -3   7   3       24.11       22.84      1.65 o 
  -2   7   3      197.01      199.52      3.07 o 
  -1   7   3       57.63       58.11      1.63 o 
   0   7   3      459.07      476.48      5.02 o 
   1   7   3     1038.98      982.47      8.43 o 
   2   7   3      179.78      177.33      5.48 o 
   3   7   3       72.34       71.06      2.30 o 
   4   7   3        6.72        6.70      1.61 o 
   5   7   3       12.70        8.84      2.02 o 
   6   7   3       13.99       20.48      4.05 o 
  -7   8   3       18.72       19.10      3.30 o 
  -6   8   3       20.10       16.18      4.05 o 
  -5   8   3       35.91       39.31      2.62 o 
  -4   8   3      116.44      107.19      3.60 o 
  -3   8   3      100.02       92.82      3.05 o 
  -2   8   3      334.59      331.20      4.28 o 
  -1   8   3      699.68      756.25     14.86 o 
   0   8   3      815.55      831.09      7.64 o 
   1   8   3      264.69      270.94      3.76 o 
   2   8   3      912.54      894.85      8.28 o 
   3   8   3        0.39        0.42      0.72 o 
   4   8   3       99.37       99.68      4.28 o 
   5   8   3       19.60       20.73      3.54 o 
   6   8   3       19.58       21.09      3.54 o 
  -7   9   3        3.00        1.01      3.22 o 
  -6   9   3       22.99       22.00      4.55 o 
  -5   9   3       47.40       54.57      3.35 o 
  -4   9   3       99.73       97.54      3.55 o 
  -3   9   3       52.53       47.57      2.43 o 
  -2   9   3      287.16      311.24      3.79 o 
  -1   9   3      805.84      784.15      7.64 o 
   0   9   3       59.12       60.29      1.85 o 
   1   9   3     1924.45     1894.40     14.75 o 
   2   9   3      241.34      255.22      4.53 o 
   3   9   3       15.70       15.76      1.52 o 
   4   9   3       66.34       67.92      3.82 o 
   5   9   3       16.33       19.72      3.54 o 
   6   9   3       36.58       40.71      3.66 o 
  -7  10   3        8.29        6.15      2.66 o 
  -6  10   3       31.59       32.34      3.01 o 
  -5  10   3        7.46        5.06      1.59 o 
  -4  10   3      199.93      215.94      5.26 o 
  -3  10   3      115.57      117.04      3.06 o 
  -2  10   3      791.16      776.73      8.55 o 
  -1  10   3       64.97       64.13      2.01 o 
   0  10   3      310.73      344.42      5.34 o 
   1  10   3      116.93      117.12      3.06 o 
   2  10   3      104.42       94.67      2.48 o 
   3  10   3       21.68       16.82      2.53 o 
   4  10   3       78.96       68.79      5.31 o 
   5  10   3       13.77       13.73      3.29 o 
   6  10   3        9.16       18.54      2.84 o 
  -6  11   3       43.03       47.15      3.45 o 
  -5  11   3       62.10       62.76      3.03 o 
  -4  11   3       35.93       36.72      2.24 o 
  -3  11   3       51.17       50.85      2.33 o 
  -2  11   3       68.81       84.01      5.59 o 
  -1  11   3       52.00       49.90      1.92 o 
   0  11   3       43.27       41.39      2.41 o 
   1  11   3      100.99       97.55      3.38 o 
   2  11   3        3.50        4.94      1.15 o 
   3  11   3       49.30       38.19      4.05 o 
   4  11   3       14.77       14.12      2.30 o 
   5  11   3        1.10        0.76      1.76 o 
   6  11   3        5.52        6.26      2.37 o 
  -6  12   3       34.85       32.93      2.72 o 
  -5  12   3      218.14      231.70      5.25 o 
  -4  12   3      172.54      176.33      5.40 o 
  -3  12   3        6.12        6.69      1.63 o 
  -2  12   3       19.86       20.37      1.85 o 
  -1  12   3      128.61      130.76      3.01 o 
   0  12   3       21.23       23.35      1.49 o 
   1  12   3        3.47        2.48      0.85 o 
   2  12   3      113.34      115.68      2.90 o 
   3  12   3      138.66      128.26      6.83 o 
   4  12   3        2.64        4.62      1.87 o 
   5  12   3        6.90        6.35      2.23 o 
   6  12   3        8.27        6.88      2.48 o 
  -6  13   3        3.84        3.22      1.72 o 
  -5  13   3        3.24        3.21      1.51 o 
  -4  13   3       77.70       79.69      3.69 o 
  -3  13   3       38.46       42.07      3.43 o 
  -2  13   3       20.29       19.18      1.93 o 
  -1  13   3       99.84       99.48      2.77 o 
   0  13   3       68.45       70.24      2.38 o 
   1  13   3       41.56       41.50      2.12 o 
   2  13   3      160.86      175.64      4.19 o 
   3  13   3       53.30       46.29      7.21 o 
   4  13   3       24.68       20.82      2.66 o 
   5  13   3       34.07       36.21      3.92 o 
   6  13   3        4.44        4.95      2.55 o 
  -6  14   3        8.04       12.58      2.67 o 
  -5  14   3        8.67        9.84      2.22 o 
  -4  14   3       47.95       52.43      3.40 o 
  -3  14   3       79.25       80.99      5.50 o 
  -2  14   3       15.73       15.43      1.89 o 
  -1  14   3       83.61       78.80      2.58 o 
   0  14   3       54.74       57.58      2.33 o 
   1  14   3       44.04       41.85      2.23 o 
   2  14   3       35.61       39.12      2.09 o 
   3  14   3       11.39       16.56      2.59 o 
   4  14   3       25.18       27.17      3.13 o 
   5  14   3       12.85       13.87      3.29 o 
  -5  15   3        6.13        6.68      2.29 o 
  -4  15   3       68.29       76.70      4.04 o 
  -3  15   3       31.02       30.73      2.77 o 
  -2  15   3       16.24       20.45      3.27 o 
  -1  15   3       69.07       69.91      2.58 o 
   0  15   3       20.30       18.61      1.64 o 
   1  15   3       11.07       12.66      1.51 o 
   2  15   3       76.89       75.59      3.25 o 
   3  15   3       31.94       25.98      5.94 o 
   4  15   3       58.75       50.24      4.10 o 
   5  15   3       16.05       20.11      3.16 o 
  -5  16   3        5.36        3.87      2.12 o 
  -4  16   3        1.97        2.28      1.90 o 
  -3  16   3       19.21       23.43      2.51 o 
  -2  16   3       80.89       86.32      3.63 o 
  -1  16   3       78.14       79.85      2.89 o 
   0  16   3       22.49       22.35      1.85 o 
   1  16   3       33.60       31.94      2.07 o 
   2  16   3       26.22       26.46      3.67 o 
   3  16   3       15.69       14.34      2.59 o 
   4  16   3       14.26       20.46      3.09 o 
   5  16   3        3.06        3.99      2.66 o 
  -5  17   3       14.61       12.84      2.63 o 
  -4  17   3       30.99       33.80      3.19 o 
  -3  17   3        8.49        9.76      3.00 o 
  -2  17   3       88.71       95.31      3.94 o 
  -1  17   3       24.36       30.92      4.13 o 
   0  17   3        7.35        7.86      1.79 o 
   1  17   3      190.27      196.27      4.51 o 
   2  17   3        3.20        4.68      1.97 o 
   3  17   3        3.84        5.83      2.91 o 
   4  17   3        7.00        6.49      2.37 o 
  -4  18   3       58.35       55.62      4.35 o 
  -3  18   3        8.54       11.32      2.30 o 
  -2  18   3        3.58        6.39      1.84 o 
  -1  18   3        3.33        7.68      1.89 o 
   0  18   3      137.80      134.73      4.23 o 
   1  18   3       98.23      110.96      3.53 o 
   2  18   3       63.94       60.54      4.38 o 
   3  18   3        6.66        6.06      2.23 o 
   4  18   3        0.74        2.48      2.12 o 
  -4  19   3       23.56       22.39      2.96 o 
  -3  19   3       37.67       44.00      6.97 o 
  -2  19   3       12.28       10.37      3.22 o 
  -1  19   3       35.42       36.46      3.01 o 
   0  19   3       50.55       53.64      2.84 o 
   1  19   3       27.22       27.52      4.34 o 
   2  19   3       14.77       12.27      2.77 o 
   3  19   3        5.78        2.28      3.03 o 
   4  19   3        4.51        4.79      3.16 o 
  -3  20   3        3.55        3.18      1.92 o 
  -2  20   3       13.38       13.54      2.36 o 
  -1  20   3       12.49       14.58      2.30 o 
   0  20   3       19.99       22.05      2.24 o 
   1  20   3       55.51       52.31      3.50 o 
   2  20   3       10.18        6.09      2.41 o 
   3  20   3        5.39        1.83      2.23 o 
  -3  21   3        4.38        5.81      2.03 o 
  -2  21   3       10.45       10.15      2.45 o 
  -1  21   3       22.59       25.81      2.87 o 
   0  21   3       21.49       21.40      3.07 o 
   1  21   3        6.04        4.47      3.03 o 
   2  21   3       11.86       13.89      4.55 o 
  -2  22   3       15.28       20.87      2.82 o 
  -1  22   3        7.92        8.00      2.46 o 
   0  22   3        3.69        4.35      2.03 o 
   1  22   3        0.63        2.40      2.15 o 
  -7   0   4       22.63       22.50      4.80 o 
  -6   0   4       57.13       58.67      5.82 o 
  -5   0   4      110.21      107.00      6.58 o 
  -4   0   4       20.98       19.98      3.03 o 
  -3   0   4      322.55      344.10      5.66 o 
  -2   0   4       42.12       47.75      1.94 o 
  -1   0   4       34.98       34.66      1.64 o 
   0   0   4     3264.93     3207.99     30.13 o 
   1   0   4      361.88      345.21      5.58 o 
   2   0   4      344.88      325.46      4.92 o 
   3   0   4       31.62       32.83      2.23 o 
   4   0   4        2.15        2.82      1.00 o 
   5   0   4        1.39        1.77      2.28 o 
   6   0   4      244.91      244.21     11.14 o 
   7   0   4        0.21       -2.53      3.54 o 
  -7   1   4        1.06        0.33      2.30 o 
  -6   1   4        1.80        1.03      4.68 o 
  -5   1   4      147.61      135.37      8.86 o 
  -4   1   4       34.03       32.96      4.43 o 
  -3   1   4       22.27       21.13      1.09 o 
  -2   1   4     2080.27     2197.27     36.22 o 
  -1   1   4     1551.41     1557.22     11.35 o 
   0   1   4      763.54      750.90     18.46 o 
   1   1   4       58.18       54.98      1.47 o 
   2   1   4      103.69       94.09      3.53 o 
   3   1   4      120.19      124.72      2.11 o 
   4   1   4       97.29       97.60      2.71 o 
   5   1   4       96.61      104.30      4.21 o 
   6   1   4       30.40       28.85      3.92 o 
   7   1   4       31.75       27.72      3.74 o 
  -7   2   4       50.43       46.77      4.20 o 
  -6   2   4      152.77      139.01      5.81 o 
  -5   2   4      268.21      266.89      7.16 o 
  -4   2   4       60.12       55.74      2.23 o 
  -3   2   4      898.12      936.31     22.01 o 
  -2   2   4       68.18       71.74      1.75 o 
  -1   2   4      533.08      508.87      6.72 o 
   0   2   4       45.89       42.30      1.35 o 
   1   2   4      880.18      874.08      8.39 o 
   2   2   4      106.00      113.61      1.86 o 
   3   2   4     1119.10     1162.33      8.77 o 
   4   2   4       18.28       17.00      1.20 o 
   5   2   4      156.75      149.23      4.45 o 
   6   2   4        5.69        6.82      2.59 o 
   7   2   4        4.44        2.46      2.77 o 
  -7   3   4        3.84        6.38      2.59 o 
  -6   3   4        1.59       -1.14      1.76 o 
  -5   3   4       13.13       13.28      3.67 o 
  -4   3   4      146.02      131.73      3.38 o 
  -3   3   4      278.21      283.23      4.71 o 
  -2   3   4       84.39       82.23      1.87 o 
  -1   3   4      664.90      664.71      6.95 o 
   0   3   4      456.33      410.06      3.95 o 
   1   3   4      374.60      407.06      4.99 o 
   2   3   4     1053.01     1073.83      8.46 o 
   3   3   4       32.87       37.70      1.49 o 
   4   3   4        4.26        4.89      0.96 o 
   5   3   4       10.75        8.25      1.71 o 
   6   3   4      114.82      109.44      5.69 o 
   7   3   4        3.55        9.86      4.30 o 
  -7   4   4        4.22        2.55      3.29 o 
  -6   4   4       17.54       15.21      2.77 o 
  -5   4   4       76.05       65.44      7.08 o 
  -4   4   4       68.72       65.22      2.56 o 
  -3   4   4      255.40      258.37     11.40 o 
  -2   4   4      707.05      737.60      6.62 o 
  -1   4   4     1046.60      973.95      9.18 o 
   0   4   4      209.82      178.51      2.41 o 
   1   4   4      110.23      105.53      3.40 o 
   2   4   4     1222.52     1292.42     10.71 o 
   3   4   4       59.22       62.48      1.56 o 
   4   4   4       15.97       15.74      1.45 o 
   5   4   4       16.10       12.89      3.03 o 
   6   4   4        7.77       12.89      4.05 o 
  -7   5   4        9.64        9.50      5.56 o 
  -6   5   4       19.45       17.10      2.77 o 
  -5   5   4       39.64       33.17      2.95 o 
  -4   5   4        0.41       -0.99      0.97 o 
  -3   5   4       73.15       75.73      2.95 o 
  -2   5   4      360.16      396.56      4.38 o 
  -1   5   4       88.53       92.28      1.91 o 
   0   5   4      949.54      914.66      8.91 o 
   1   5   4       64.23       62.47      2.08 o 
   2   5   4       64.62       80.31      1.53 o 
   3   5   4       19.81       18.51      1.39 o 
   4   5   4       57.94       61.90      5.06 o 
   5   5   4        9.34       14.41      3.29 o 
  -7   6   4        8.07        3.54      2.50 o 
  -6   6   4       53.52       61.72      4.28 o 
  -5   6   4       39.22       39.81      3.30 o 
  -4   6   4        0.58        0.20      1.00 o 
  -3   6   4      136.84      133.01      3.44 o 
  -2   6   4      408.51      407.42      5.42 o 
  -1   6   4     1903.34     1996.25     14.85 o 
   0   6   4      257.28      266.83      3.43 o 
   1   6   4      656.47      685.84      6.33 o 
   2   6   4       14.84       18.15      0.86 o 
   3   6   4        2.69        1.94      1.27 o 
   4   6   4       47.84       48.25      2.91 o 
   5   6   4       19.99       21.90      2.59 o 
  -7   7   4        4.82        4.68      2.68 o 
  -6   7   4       13.59       15.77      2.77 o 
  -5   7   4       14.25       13.07      2.30 o 
  -4   7   4      128.72      128.65      3.84 o 
  -3   7   4      208.23      216.57      4.57 o 
  -2   7   4      318.98      326.45      4.17 o 
  -1   7   4      765.09      801.28      7.52 o 
   0   7   4      230.44      217.42      3.19 o 
   1   7   4     3761.49     3606.69     24.90 o 
   2   7   4     1821.67     1729.94     11.90 o 
   3   7   4       30.21       32.98      1.87 o 
   4   7   4        3.41        1.77      1.43 o 
   5   7   4       16.41       15.35      2.30 o 
   6   7   4       34.07       36.41      5.06 o 
  -7   8   4        1.91        1.39      2.40 o 
  -6   8   4        7.57        9.61      4.42 o 
  -5   8   4       30.87       30.45      2.53 o 
  -4   8   4       91.43       99.07      4.25 o 
  -3   8   4      101.84       99.77      3.16 o 
  -2   8   4       69.45       64.95      2.48 o 
  -1   8   4       81.79       76.65      2.04 o 
   0   8   4     3431.60     3413.54     24.01 o 
   1   8   4     4059.02     3887.13     26.99 o 
   2   8   4      988.12      969.27      8.81 o 
   3   8   4       12.20       14.84      1.41 o 
   4   8   4       25.22       17.49      3.92 o 
   5   8   4        0.27       -1.11      1.52 o 
  -7   9   4        2.91       -0.23      8.47 o 
  -6   9   4       15.73       13.65      4.30 o 
  -5   9   4      209.16      216.57      5.59 o 
  -4   9   4       28.88       31.01      2.72 o 
  -3   9   4       40.44       38.33      4.02 o 
  -2   9   4      237.65      231.62      3.73 o 
  -1   9   4       33.91       25.87      1.14 o 
   0   9   4      784.01      782.37     12.18 o 
   1   9   4     1149.81     1063.67      9.52 o 
   2   9   4      267.86      270.05      4.03 o 
   3   9   4       50.77       53.36      2.40 o 
   4   9   4       65.69       62.94      3.82 o 
   5   9   4       22.00       16.16      2.59 o 
   6   9   4       24.85       30.59      5.06 o 
  -6  10   4       63.53       66.76      6.57 o 
  -5  10   4       19.53       20.72      2.62 o 
  -4  10   4      314.72      326.29      6.57 o 
  -3  10   4       31.03       29.59      2.33 o 
  -2  10   4       27.59       27.25      1.56 o 
  -1  10   4      103.13      107.26      3.10 o 
   0  10   4      345.86      335.94      5.12 o 
   1  10   4       19.36       20.78      1.31 o 
   2  10   4      110.79      112.86      3.33 o 
   3  10   4      125.61      109.91      5.04 o 
   4  10   4       28.25       27.34      2.84 o 
   5  10   4       17.97       13.40      3.29 o 
   6  10   4       15.90       16.03      3.67 o 
  -6  11   4       10.83       11.43      2.37 o 
  -5  11   4       31.41       28.49      4.21 o 
  -4  11   4       37.94       40.95      2.77 o 
  -3  11   4       25.53       25.40      1.86 o 
  -2  11   4       39.60       42.48      2.30 o 
  -1  11   4      535.60      550.18      8.90 o 
   0  11   4       32.44       30.59      1.58 o 
   1  11   4       84.21       87.06      2.41 o 
   2  11   4       40.39       36.31      2.22 o 
   3  11   4      188.14      176.16      5.87 o 
   4  11   4       49.28       33.33      4.43 o 
   5  11   4       16.38       11.94      4.68 o 
   6  11   4        3.31        1.58      2.05 o 
  -6  12   4        6.40        3.82      2.03 o 
  -5  12   4       12.20        9.21      1.77 o 
  -4  12   4       41.88       40.14      3.18 o 
  -3  12   4        6.64        7.36      1.36 o 
  -2  12   4       14.93       20.36      2.24 o 
  -1  12   4       41.26       38.91      2.26 o 
   0  12   4      184.70      199.19      3.77 o 
   1  12   4      215.55      211.37      4.39 o 
   2  12   4      107.43      102.04      3.49 o 
   3  12   4      169.61      170.79      7.84 o 
   4  12   4       19.55       18.71      3.54 o 
   5  12   4        5.11        3.03      2.05 o 
   6  12   4        2.65        4.47      2.30 o 
  -6  13   4       15.08       15.02      2.30 o 
  -5  13   4       46.89       52.79      3.00 o 
  -4  13   4       47.42       47.96      2.69 o 
  -3  13   4        9.59        7.39      1.77 o 
  -2  13   4       74.13       68.43      3.54 o 
  -1  13   4        8.68        9.53      1.29 o 
   0  13   4        3.35        2.31      1.00 o 
   1  13   4       81.16       85.67      2.62 o 
   2  13   4       37.77       35.73      5.18 o 
   3  13   4       65.60       68.18      4.68 o 
   4  13   4        8.45        7.05      2.12 o 
   5  13   4        0.72        2.44      2.06 o 
   6  13   4        0.87        3.41      2.50 o 
  -6  14   4        5.77        7.29      1.98 o 
  -5  14   4       47.16       49.49      3.60 o 
  -4  14   4       86.05      103.46      4.36 o 
  -3  14   4       22.40       24.01      5.84 o 
  -2  14   4        4.04        3.80      1.45 o 
  -1  14   4        1.52        2.59      1.20 o 
   0  14   4      121.43      122.24      3.17 o 
   1  14   4       68.93       66.32      2.44 o 
   2  14   4       65.84       60.51      3.56 o 
   3  14   4       28.86       24.65      6.19 o 
   4  14   4        7.14        7.87      4.55 o 
   5  14   4        4.85        6.12      2.37 o 
  -5  15   4       25.64       26.34      3.17 o 
  -4  15   4       70.07       75.85      4.03 o 
  -3  15   4        0.07        0.63      1.57 o 
  -2  15   4       28.70       32.61      2.62 o 
  -1  15   4        6.88        7.13      1.32 o 
   0  15   4       33.52       34.91      2.03 o 
   1  15   4       96.56       93.03      2.96 o 
   2  15   4       23.35       26.08      2.33 o 
   3  15   4        9.85        7.09      2.12 o 
   4  15   4       30.15       31.38      4.05 o 
   5  15   4        1.05        6.08      2.55 o 
  -5  16   4        3.02        4.21      2.22 o 
  -4  16   4       37.43       39.52      3.31 o 
  -3  16   4       94.61      102.46      4.27 o 
  -2  16   4        9.40        6.56      1.80 o 
  -1  16   4       43.85       41.91      2.70 o 
   0  16   4       32.03       31.72      2.07 o 
   1  16   4       80.40       84.75      3.55 o 
   2  16   4        6.93        5.65      1.65 o 
   3  16   4       20.34       16.91      2.78 o 
   4  16   4       11.69       13.33      2.84 o 
   5  16   4        8.48       11.39      4.42 o 
  -5  17   4        7.89        9.84      2.48 o 
  -4  17   4       17.39       19.99      3.10 o 
  -3  17   4      133.39      140.76      8.49 o 
  -2  17   4       67.12       72.13      3.74 o 
  -1  17   4       15.14       16.07      2.24 o 
   0  17   4       15.57       13.89      2.08 o 
   1  17   4       22.51       22.53      3.45 o 
   2  17   4        2.85        3.42      2.05 o 
   3  17   4        1.86       -1.26      1.61 o 
   4  17   4       15.56       20.40      9.73 o 
  -4  18   4       20.97       28.32      3.16 o 
  -3  18   4       51.69       54.19      3.69 o 
  -2  18   4       15.99       19.08      2.43 o 
  -1  18   4       66.99       71.62      5.65 o 
   0  18   4       11.97       12.17      1.80 o 
   1  18   4       10.33        9.51      1.97 o 
   2  18   4        0.07        0.51      2.40 o 
   3  18   4       16.57       14.42      2.86 o 
   4  18   4        1.00        2.39      3.16 o 
  -4  19   4        6.43        9.20      2.43 o 
  -3  19   4       12.46        8.84      2.41 o 
  -2  19   4       58.16       67.25      5.96 o 
  -1  19   4        3.96        5.01      2.91 o 
   0  19   4       24.33       25.20      2.20 o 
   1  19   4        6.93        6.12      1.84 o 
   2  19   4        7.53        7.69      3.54 o 
   3  19   4        5.51        3.56      2.65 o 
  -3  20   4       40.47       51.42      3.84 o 
  -2  20   4        4.21        5.51      2.12 o 
  -1  20   4       47.12       54.31      5.62 o 
   0  20   4       23.05       18.97      2.53 o 
   1  20   4       11.18       11.98      2.28 o 
   2  20   4        2.46        4.54      3.41 o 
   3  20   4        0.11        1.25      2.19 o 
  -2  21   4        8.52       10.35      3.52 o 
  -1  21   4        5.80        8.81      2.91 o 
   0  21   4        8.04        6.25      2.07 o 
   1  21   4        3.53        4.93      2.50 o 
   2  21   4        3.24        7.08      2.53 o 
  -1  22   4        8.41        9.16      2.42 o 
   0  22   4        2.40        3.12      2.37 o 
   1  22   4        3.37        3.00      2.30 o 
  -7   0   5       11.09        6.32      3.79 o 
  -6   0   5        7.50        8.60      3.29 o 
  -5   0   5        0.14        0.51      2.28 o 
  -4   0   5        9.13       11.12      2.53 o 
  -3   0   5       73.44       72.62      2.61 o 
  -2   0   5        1.49        1.01      0.79 o 
  -1   0   5       56.17       68.57      2.91 o 
   0   0   5       67.11       66.98      2.01 o 
   1   0   5      107.55      126.54      2.78 o 
   2   0   5      240.77      279.46      5.07 o 
   3   0   5       77.09       89.04      4.81 o 
   4   0   5       13.45       12.64      2.53 o 
   5   0   5       64.41       71.44      3.82 o 
  -7   1   5       11.88       10.87      3.04 o 
  -6   1   5       24.94       28.55      3.30 o 
  -5   1   5       10.63        5.13      1.87 o 
  -4   1   5       98.29       91.78      9.49 o 
  -3   1   5      254.04      284.73      3.74 o 
  -2   1   5     1666.45     1742.71     34.71 o 
  -1   1   5      242.01      248.36      3.16 o 
   0   1   5      106.71       99.04      1.72 o 
   1   1   5      368.79      360.22      4.78 o 
   2   1   5      658.00      709.27     11.23 o 
   3   1   5      150.62      156.93      3.27 o 
   4   1   5       20.94       19.91      2.05 o 
   5   1   5       53.65       59.03      3.74 o 
   6   1   5       57.34       59.68      6.07 o 
  -7   2   5        0.05        0.51      2.53 o 
  -6   2   5       73.67       66.69     12.27 o 
  -5   2   5      177.37      153.08     11.51 o 
  -4   2   5       20.64       20.12      1.56 o 
  -3   2   5       28.86       30.57      1.29 o 
  -2   2   5     1153.11     1227.37     17.05 o 
  -1   2   5      856.58      881.05      7.42 o 
   0   2   5       37.57       36.60      1.64 o 
   1   2   5        9.88        8.27      0.82 o 
   2   2   5      181.94      182.74      3.31 o 
   3   2   5      390.71      424.19      5.92 o 
   4   2   5       61.36       58.89      2.53 o 
   5   2   5       89.60      102.75      5.31 o 
   6   2   5       28.13       33.38      5.56 o 
   7   2   5       20.43       26.80      5.56 o 
  -7   3   5        5.27        4.98      2.77 o 
  -6   3   5       60.52       50.81      6.58 o 
  -5   3   5      166.14      156.46      9.49 o 
  -4   3   5      108.04      114.51      3.31 o 
  -3   3   5      106.19      105.84      2.90 o 
  -2   3   5      355.13      384.05      6.00 o 
  -1   3   5      187.04      171.73      2.61 o 
   0   3   5      111.12      125.00      2.02 o 
   1   3   5      443.22      425.64      6.45 o 
   2   3   5      177.57      172.70      3.35 o 
   3   3   5      107.90      110.38      2.90 o 
   4   3   5       21.09       21.95      1.77 o 
   5   3   5       14.55       17.03      5.31 o 
   6   3   5       19.16       28.82      5.06 o 
  -7   4   5        1.30        6.02      2.77 o 
  -6   4   5       10.59        6.45      2.32 o 
  -5   4   5      124.34      130.54      5.19 o 
  -4   4   5      226.24      196.71      5.62 o 
  -3   4   5      293.36      327.74      5.68 o 
  -2   4   5      103.60      105.02      2.42 o 
  -1   4   5     2105.51     2182.60     22.74 o 
   0   4   5      661.14      649.02      6.02 o 
   1   4   5       71.83       81.16      2.27 o 
   2   4   5      263.68      262.33      5.53 o 
   3   4   5        7.71        8.20      1.15 o 
   4   4   5        9.83        8.53      1.10 o 
   5   4   5       11.93       14.67      3.29 o 
  -7   5   5       22.16       25.41      3.75 o 
  -6   5   5       22.14       21.97      3.79 o 
  -5   5   5      244.03      235.51      6.89 o 
  -4   5   5       47.50       48.70      2.52 o 
  -3   5   5      261.93      261.83      5.90 o 
  -2   5   5      199.07      208.85      3.19 o 
  -1   5   5     1591.08     1657.99     16.15 o 
   0   5   5      629.75      657.93      6.10 o 
   1   5   5      271.35      287.91      4.50 o 
   2   5   5       64.71       55.68      3.75 o 
   3   5   5      127.08      131.52      2.81 o 
   4   5   5       82.00       87.19      2.58 o 
   5   5   5       60.82       64.74      5.82 o 
  -7   6   5        2.22       -3.18      2.12 o 
  -6   6   5       97.29       88.80      5.09 o 
  -5   6   5       42.34       44.25      3.58 o 
  -4   6   5       17.56       23.17      2.41 o 
  -3   6   5        0.27        2.02      1.07 o 
  -2   6   5      324.77      310.62      4.10 o 
  -1   6   5      327.54      351.81      4.32 o 
   0   6   5      638.74      711.58      6.66 o 
   1   6   5      153.29      167.76      3.96 o 
   2   6   5       19.74       27.14      1.65 o 
   3   6   5       85.34       90.69      2.39 o 
   4   6   5       33.00       31.50      2.66 o 
   5   6   5       10.60       13.91      3.54 o 
  -7   7   5       12.73       10.59      3.02 o 
  -6   7   5       20.01       20.99      3.79 o 
  -5   7   5      118.30      117.71      4.14 o 
  -4   7   5       67.69       67.25      2.96 o 
  -3   7   5       97.84      109.64      3.35 o 
  -2   7   5      109.22      112.46      2.46 o 
  -1   7   5      271.41      270.39      3.81 o 
   0   7   5       27.88       33.04      1.45 o 
   1   7   5      681.53      670.04      6.47 o 
   2   7   5       47.57       51.18      2.29 o 
   3   7   5        1.30        0.59      0.85 o 
   4   7   5        5.46        8.39      2.28 o 
   5   7   5        1.69        0.51      2.53 o 
   6   7   5        5.71        7.58      3.79 o 
  -7   8   5        2.02        2.92      2.55 o 
  -6   8   5        9.14       12.10      3.67 o 
  -5   8   5      288.81      291.15      8.23 o 
  -4   8   5      226.69      239.59      5.45 o 
  -3   8   5      186.47      179.99      4.33 o 
  -2   8   5       10.61       12.75      1.53 o 
  -1   8   5        4.42        4.87      0.84 o 
   0   8   5      972.02      917.85      8.47 o 
   1   8   5      526.29      509.02      5.59 o 
   2   8   5       60.25       61.34      2.42 o 
   3   8   5       54.84       54.00      3.55 o 
   4   8   5      178.11      183.19      5.87 o 
   5   8   5        1.78        0.85      1.52 o 
   6   8   5        4.44        2.28      2.78 o 
  -7   9   5        0.19       -2.82      2.30 o 
  -6   9   5        0.42        2.02      2.53 o 
  -5   9   5       18.39       23.40      4.27 o 
  -4   9   5      316.95      318.43      6.53 o 
  -3   9   5       70.92       76.07      4.76 o 
  -2   9   5      194.25      204.43      6.11 o 
  -1   9   5        4.95        5.48      0.92 o 
   0   9   5      437.95      408.99      5.12 o 
   1   9   5      266.12      249.29      3.75 o 
   2   9   5      126.83      126.29      3.60 o 
   3   9   5       75.20       80.53      4.27 o 
   4   9   5       71.93       63.33      3.79 o 
   5   9   5       16.04       16.72      2.66 o 
  -6  10   5        0.27       -0.63      2.15 o 
  -5  10   5       29.58       32.20      2.81 o 
  -4  10   5       10.58       10.81      1.99 o 
  -3  10   5      118.31      109.93      3.74 o 
  -2  10   5      161.65      154.38      4.03 o 
  -1  10   5       34.98       39.82      1.74 o 
   0  10   5       24.18       29.33      2.45 o 
   1  10   5       40.86       40.84      1.76 o 
   2  10   5      797.95      727.47      9.63 o 
   3  10   5       29.97       33.18      2.30 o 
   4  10   5       11.88       11.50      3.92 o 
   5  10   5        1.31        2.62      1.94 o 
  -6  11   5        0.22        3.29      3.29 o 
  -5  11   5       48.68       56.21      3.45 o 
  -4  11   5       23.96       24.19      2.38 o 
  -3  11   5        6.69        9.03      1.70 o 
  -2  11   5       36.44       41.18      2.81 o 
  -1  11   5       16.28       17.43      2.37 o 
   0  11   5       63.52       63.17      2.11 o 
   1  11   5       81.27       78.72      2.67 o 
   2  11   5      228.50      224.81      5.14 o 
   3  11   5       82.27       80.51      3.25 o 
   4  11   5        9.51       10.84      2.19 o 
   5  11   5        4.09       -1.04      3.03 o 
   6  11   5       19.77       29.08      5.06 o 
  -6  12   5       21.86       22.42      2.85 o 
  -5  12   5       24.73       24.88      2.36 o 
  -4  12   5       27.20       27.40      2.17 o 
  -3  12   5       77.28       79.87      3.45 o 
  -2  12   5       46.41       49.55      2.69 o 
  -1  12   5       73.51       77.32      4.49 o 
   0  12   5       32.45       32.89      2.48 o 
   1  12   5      120.90      118.09      3.69 o 
   2  12   5      144.33      133.36      4.41 o 
   3  12   5       77.84       79.59      4.18 o 
   4  12   5       17.79       15.06      2.48 o 
   5  12   5        2.54        2.78      2.53 o 
   6  12   5        6.32        3.54      3.79 o 
  -6  13   5       12.40       17.92      2.67 o 
  -5  13   5       19.85       16.22      2.52 o 
  -4  13   5      111.73      115.53      4.52 o 
  -3  13   5      107.53      110.44      4.13 o 
  -2  13   5       23.41       22.60      2.12 o 
  -1  13   5       28.82       32.20      2.12 o 
   0  13   5       13.18       15.25      1.81 o 
   1  13   5        4.73        2.77      1.37 o 
   2  13   5      440.57      415.62      8.75 o 
   3  13   5       21.31       20.04      2.66 o 
   4  13   5        1.29        2.28      2.28 o 
   5  13   5       24.15       20.58      3.20 o 
  -6  14   5        2.10        1.58      2.04 o 
  -5  14   5       14.00       12.16      3.70 o 
  -4  14   5      176.60      186.07     11.24 o 
  -3  14   5      237.93      250.51      6.57 o 
  -2  14   5       78.45       76.64      3.44 o 
  -1  14   5      132.62      129.42      7.74 o 
   0  14   5      218.63      224.56      4.41 o 
   1  14   5      323.56      307.01     10.38 o 
   2  14   5      181.75      174.30      5.81 o 
   3  14   5       26.45       27.81      4.05 o 
   4  14   5        0.63        1.45      1.76 o 
   5  14   5       16.02       27.28      3.56 o 
  -5  15   5        6.27        2.27      2.56 o 
  -4  15   5       61.64       55.75      4.08 o 
  -3  15   5       42.36       43.44      3.16 o 
  -2  15   5       55.20       52.98      3.15 o 
  -1  15   5       49.76       49.53      2.58 o 
   0  15   5      120.76      129.31      3.41 o 
   1  15   5      109.51      103.46      4.89 o 
   2  15   5       48.21       49.65      4.07 o 
   3  15   5        7.85        7.32      3.41 o 
   4  15   5       10.01        8.77      5.31 o 
   5  15   5        2.29        2.02      2.32 o 
  -5  16   5        2.01        2.27      2.13 o 
  -4  16   5       23.02       28.61      3.76 o 
  -3  16   5       84.34       86.38      4.07 o 
  -2  16   5       32.60       33.17      2.69 o 
  -1  16   5       86.97       84.11      3.52 o 
   0  16   5      199.67      200.79      4.44 o 
   1  16   5       74.73       74.60      4.35 o 
   2  16   5       21.02       16.23      2.48 o 
   3  16   5        5.01        6.70      2.32 o 
   4  16   5        0.12       -0.02      2.15 o 
  -5  17   5       10.01       12.72      3.38 o 
  -4  17   5        1.93        1.98      2.03 o 
  -3  17   5       13.47       13.63      2.57 o 
  -2  17   5       30.43       33.34      2.81 o 
  -1  17   5       32.47       33.07      2.72 o 
   0  17   5       53.79       55.06      3.21 o 
   1  17   5       23.18       23.96      2.64 o 
   2  17   5        8.65       10.60      3.67 o 
   3  17   5       20.44       20.48      7.59 o 
   4  17   5        1.02        7.21      2.59 o 
  -4  18   5        7.11        4.70      2.25 o 
  -3  18   5       16.45       19.24      2.60 o 
  -2  18   5       11.74       16.10      2.33 o 
  -1  18   5       12.61       13.54      2.15 o 
   0  18   5        6.92        6.94      2.47 o 
   1  18   5       16.25       15.90      2.24 o 
   2  18   5        0.31        1.64      1.79 o 
   3  18   5        2.94        2.54      2.00 o 
   4  18   5        0.12        0.88      2.32 o 
  -4  19   5       21.31       19.39      2.85 o 
  -3  19   5       23.40       24.38      4.38 o 
  -2  19   5       13.30       16.70      2.43 o 
  -1  19   5      109.86      112.85      4.46 o 
   0  19   5        1.19        0.09      1.64 o 
   1  19   5        2.49        2.15      1.63 o 
   2  19   5        2.79        3.71      2.12 o 
   3  19   5        4.10        8.47      2.59 o 
  -3  20   5        5.76       10.60      2.51 o 
  -2  20   5       45.96       48.82      3.58 o 
  -1  20   5       19.59       18.93      2.58 o 
   0  20   5       24.44       21.25      2.61 o 
   1  20   5        1.31        1.68      1.84 o 
   2  20   5        7.27        6.19      3.16 o 
  -2  21   5       34.22       36.68      3.43 o 
  -1  21   5        1.38        1.53      2.48 o 
   0  21   5        4.93        3.81      2.48 o 
   1  21   5        9.37        8.34      2.26 o 
   2  21   5        7.63        6.36      2.55 o 
   0  22   5        2.01        2.28      3.03 o 
  -7   0   6        2.30        1.26      3.54 o 
  -6   0   6        1.68       -0.25      2.78 o 
  -5   0   6        0.06       -1.01      2.28 o 
  -4   0   6       17.72       16.94      3.03 o 
  -3   0   6      146.52      140.72      3.77 o 
  -2   0   6       90.57      101.78      4.43 o 
  -1   0   6        0.54        2.74      1.77 o 
   0   0   6      116.83      123.30      6.33 o 
   1   0   6       74.69       78.78      2.53 o 
   2   0   6      103.77      113.60      2.64 o 
   3   0   6      605.24      632.99     14.71 o 
   4   0   6       92.81      100.42      5.82 o 
   5   0   6        4.74        2.53      2.28 o 
  -7   1   6        0.16       -0.64      2.19 o 
  -6   1   6        7.73        8.65      2.59 o 
  -5   1   6        4.50        5.69      2.05 o 
  -4   1   6       69.36       59.01      3.30 o 
  -3   1   6       39.57       45.72      2.94 o 
  -2   1   6      159.87      169.76      3.30 o 
  -1   1   6      165.23      178.31      2.78 o 
   0   1   6     1095.31     1103.21      9.91 o 
   1   1   6       31.87       34.71      1.59 o 
   2   1   6      195.96      198.37      3.73 o 
   3   1   6      133.61      135.26      4.47 o 
   4   1   6       15.22       15.78      2.05 o 
   5   1   6        9.29        9.10      3.03 o 
  -7   2   6        3.48        4.41      2.59 o 
  -6   2   6       55.93       56.64      4.29 o 
  -5   2   6      100.24       94.73      4.65 o 
  -4   2   6       82.85       89.36      5.06 o 
  -3   2   6      132.97      123.04      2.49 o 
  -2   2   6      875.35      864.95     16.01 o 
  -1   2   6      264.78      282.56      5.19 o 
   0   2   6      740.18      785.82     13.94 o 
   1   2   6      355.92      366.57      5.03 o 
   2   2   6       29.40       26.44      1.82 o 
   3   2   6      254.59      260.75      6.26 o 
   4   2   6        0.88       -0.23      1.15 o 
   5   2   6       28.65       32.11      4.30 o 
  -7   3   6       12.60       17.64      5.18 o 
  -6   3   6       12.91        9.70      2.59 o 
  -5   3   6        4.79        2.76      1.94 o 
  -4   3   6      141.96      145.21      4.48 o 
  -3   3   6       38.73       30.49      2.78 o 
  -2   3   6      254.71      285.57      3.83 o 
  -1   3   6      618.30      639.71      7.15 o 
   0   3   6     1809.32     1904.93     27.11 o 
   1   3   6      205.29      222.84      7.70 o 
   2   3   6       46.95       45.26      1.91 o 
   3   3   6       16.20       17.48      1.66 o 
   4   3   6        4.68        3.40      1.58 o 
   5   3   6        4.63        7.84      3.03 o 
  -7   4   6        6.37        5.13      9.48 o 
  -6   4   6        0.64       -0.29      1.76 o 
  -5   4   6      122.86      132.11      5.36 o 
  -4   4   6       36.66       39.05      3.48 o 
  -3   4   6        8.10        9.64      1.30 o 
  -2   4   6       28.94       37.46      1.87 o 
  -1   4   6      209.09      197.51      4.79 o 
   0   4   6      640.56      639.46      7.37 o 
   1   4   6       41.08       41.78      2.34 o 
   2   4   6       34.65       30.35      1.67 o 
   3   4   6       20.69       24.31      1.63 o 
   4   4   6        2.37        2.65      1.61 o 
   5   4   6       12.29       16.43      3.54 o 
  -7   5   6       17.59       23.89      5.44 o 
  -6   5   6       10.63       10.84      2.77 o 
  -5   5   6       82.21      104.99      9.48 o 
  -4   5   6      497.35      450.70      7.24 o 
  -3   5   6       69.85       75.69      2.67 o 
  -2   5   6      428.79      445.43      6.74 o 
  -1   5   6      167.55      164.19      3.29 o 
   0   5   6      342.95      336.92      5.05 o 
   1   5   6      210.71      199.28      5.37 o 
   2   5   6       37.81       45.69      2.04 o 
   3   5   6       25.78       26.23      2.34 o 
   4   5   6      100.46      101.59      4.36 o 
   5   5   6        3.28        1.01      2.28 o 
  -7   6   6        5.86        8.48      2.95 o 
  -6   6   6       28.16       23.92      3.30 o 
  -5   6   6      395.11      383.02      9.22 o 
  -4   6   6      255.19      281.87      5.73 o 
  -3   6   6      269.57      262.27      6.26 o 
  -2   6   6      234.14      243.01      3.78 o 
  -1   6   6      317.71      326.07      4.28 o 
   0   6   6      118.81      115.23      2.31 o 
   1   6   6        4.39        3.26      0.85 o 
   2   6   6       46.53       42.81      2.00 o 
   3   6   6      116.68      117.06      3.40 o 
   4   6   6       76.05       80.80      3.92 o 
   5   6   6       26.60       30.34      4.55 o 
   6   6   6       11.70       14.92      4.05 o 
  -7   7   6        7.16        5.29      2.66 o 
  -6   7   6       44.07       35.76      3.84 o 
  -5   7   6       51.39       53.95      4.02 o 
  -4   7   6        8.44        7.10      1.94 o 
  -3   7   6       67.73       67.21      2.82 o 
  -2   7   6       60.42       57.74      1.90 o 
  -1   7   6       49.20       47.83      1.71 o 
   0   7   6      222.42      236.31      3.52 o 
   1   7   6       24.81       28.22      1.78 o 
   2   7   6      105.78      106.38      3.19 o 
   3   7   6       43.43       37.25      2.96 o 
   4   7   6       65.27       65.49      3.58 o 
   5   7   6        0.01       -2.28      2.28 o 
   6   7   6       15.88       19.22      4.55 o 
  -7   8   6        7.20        5.82      2.86 o 
  -6   8   6        0.90        2.44      2.00 o 
  -5   8   6       32.52       33.45      2.67 o 
  -4   8   6      220.13      215.90      5.34 o 
  -3   8   6      230.58      235.24      5.63 o 
  -2   8   6       54.37       58.41      2.56 o 
  -1   8   6      248.65      243.62      3.87 o 
   0   8   6      160.31      151.83      2.93 o 
   1   8   6      191.85      201.63      4.31 o 
   2   8   6       71.02       74.56      2.85 o 
   3   8   6      251.44      258.14      5.36 o 
   4   8   6      109.59      111.98      4.81 o 
   5   8   6       18.10       21.49      4.30 o 
   6   8   6        1.29        0.00      3.03 o 
  -6   9   6        6.06        4.38      8.34 o 
  -5   9   6      134.64      138.11      5.81 o 
  -4   9   6      117.90      127.26      4.33 o 
  -3   9   6       22.90       24.80      2.18 o 
  -2   9   6      148.76      155.50      3.98 o 
  -1   9   6       71.18       74.61      2.27 o 
   0   9   6      229.45      221.46      3.70 o 
   1   9   6      247.72      234.58      7.91 o 
   2   9   6      163.45      176.05      4.40 o 
   3   9   6      105.79      103.66      3.47 o 
   4   9   6       11.17        9.90      4.80 o 
   5   9   6        8.97       12.39      3.79 o 
   6   9   6        0.18       -0.76      3.03 o 
  -6  10   6       47.36       52.67      4.36 o 
  -5  10   6       56.07       54.78      4.30 o 
  -4  10   6      171.72      181.92      7.93 o 
  -3  10   6      138.49      126.70      4.03 o 
  -2  10   6      136.55      136.16      3.86 o 
  -1  10   6       70.82       69.53      2.28 o 
   0  10   6       78.57       80.68      3.14 o 
   1  10   6      441.15      424.82      6.86 o 
   2  10   6        8.53        9.25      1.59 o 
   3  10   6      162.66      146.47      4.20 o 
   4  10   6       26.85       22.68      2.66 o 
   5  10   6        3.30        2.02      2.78 o 
   6  10   6        6.76       13.40      4.55 o 
  -6  11   6       18.27       23.97      3.56 o 
  -5  11   6        1.66       -1.20      1.55 o 
  -4  11   6       28.29       29.70      2.67 o 
  -3  11   6      142.17      146.12      4.42 o 
  -2  11   6       69.37       72.14      3.95 o 
  -1  11   6        5.06        5.53      1.02 o 
   0  11   6       90.33       89.21      2.56 o 
   1  11   6       56.56       50.81      2.62 o 
   2  11   6      919.09      834.85     22.90 o 
   3  11   6      115.49      111.74      3.82 o 
   4  11   6       24.36       21.71      2.78 o 
   5  11   6        8.68        9.86      3.79 o 
  -6  12   6        1.76        0.76      3.54 o 
  -5  12   6        1.14       -1.86      1.71 o 
  -4  12   6      156.95      161.36      5.11 o 
  -3  12   6       47.67       47.80      2.95 o 
  -2  12   6      220.27      212.72      6.11 o 
  -1  12   6       47.32       50.15      2.74 o 
   0  12   6       80.44       86.06      2.64 o 
   1  12   6     1238.62     1171.71     13.73 o 
   2  12   6      235.28      216.03      7.01 o 
   3  12   6       81.19       79.01      4.18 o 
   4  12   6        6.55        3.23      1.69 o 
   5  12   6        1.40        5.31      3.54 o 
  -6  13   6        8.39        5.82      4.30 o 
  -5  13   6       20.13       23.44      2.87 o 
  -4  13   6       12.54       13.81      2.31 o 
  -3  13   6      251.90      257.67      6.62 o 
  -2  13   6       53.91       68.35      3.27 o 
  -1  13   6      187.69      193.35      4.74 o 
   0  13   6       68.93       71.78      3.19 o 
   1  13   6      132.59      116.68      5.26 o 
   2  13   6      107.55      108.19      3.89 o 
   3  13   6       56.97       52.21      3.82 o 
   4  13   6        4.40        4.15      1.82 o 
   5  13   6        6.41        4.05      2.78 o 
  -5  14   6        0.83        2.35      2.04 o 
  -4  14   6       31.94       36.61      3.10 o 
  -3  14   6       15.09       23.24      3.88 o 
  -2  14   6      107.66      115.12      4.08 o 
  -1  14   6       13.56       14.12      2.12 o 
   0  14   6      103.28      100.91      4.93 o 
   1  14   6       18.92       19.94      2.12 o 
   2  14   6       26.83       25.05      2.31 o 
   3  14   6        3.97        4.17      1.87 o 
   4  14   6       13.56        9.61      3.03 o 
   5  14   6        6.60        7.71      3.16 o 
  -5  15   6        0.24        2.65      2.30 o 
  -4  15   6        0.28        0.30      2.31 o 
  -3  15   6       15.06       19.49      2.45 o 
  -2  15   6       27.32       28.78      2.52 o 
  -1  15   6        7.43        6.72      1.54 o 
   0  15   6      153.66      160.76      5.63 o 
   1  15   6       27.11       25.74      2.91 o 
   2  15   6       31.49       26.27      2.77 o 
   3  15   6        9.42        4.55      2.78 o 
   4  15   6        6.03        8.83      2.61 o 
   5  15   6        1.07        3.64      2.78 o 
  -5  16   6        8.53       10.58      3.94 o 
  -4  16   6       18.28       18.79      2.75 o 
  -3  16   6       35.13       32.55      2.90 o 
  -2  16   6       16.14       14.60      2.16 o 
  -1  16   6       37.88       38.18      2.80 o 
   0  16   6       78.23       72.34      3.39 o 
   1  16   6        9.75        9.58      1.91 o 
   2  16   6       28.66       22.62      2.37 o 
   3  16   6        0.29        2.28      1.94 o 
   4  16   6        6.65        6.37      2.48 o 
  -4  17   6        9.51       11.94      2.58 o 
  -3  17   6        3.31        1.98      2.22 o 
  -2  17   6        7.83        5.31      1.89 o 
  -1  17   6        5.76        5.54      1.84 o 
   0  17   6       28.57       26.93      2.51 o 
   1  17   6        8.37        6.26      1.83 o 
   2  17   6       13.71       10.65      2.04 o 
   3  17   6       11.11        6.83      2.53 o 
   4  17   6        8.79        7.20      2.59 o 
  -4  18   6        7.48        5.32      2.69 o 
  -3  18   6        6.96       10.97      2.52 o 
  -2  18   6        1.03       -0.50      1.67 o 
  -1  18   6       27.09       28.44      3.48 o 
   0  18   6       16.27       15.65      2.26 o 
   1  18   6       10.82       12.95      2.10 o 
   2  18   6        7.32        2.82      1.87 o 
   3  18   6        0.44        1.76      3.54 o 
  -3  19   6        7.10        7.60      4.59 o 
  -2  19   6        3.35        1.58      1.83 o 
  -1  19   6        5.77        5.00      2.37 o 
   0  19   6        5.27        4.97      1.82 o 
   1  19   6        3.28        2.18      1.77 o 
   2  19   6        1.30        1.95      2.05 o 
   3  19   6        1.74        2.91      2.40 o 
  -3  20   6        0.22        2.80      2.24 o 
  -2  20   6        7.25        5.92      3.06 o 
  -1  20   6       15.71       15.04      3.12 o 
   0  20   6        1.65        3.46      2.23 o 
   1  20   6        0.02       -2.09      1.55 o 
   2  20   6        0.69        0.28      2.12 o 
  -2  21   6       22.28       17.57      3.40 o 
  -1  21   6        3.26        4.55      4.05 o 
   0  21   6        0.20       -1.64      4.42 o 
   1  21   6        0.02        0.30      1.72 o 
  -7   0   7        0.20       -0.25      3.54 o 
  -6   0   7       33.00       25.54      4.80 o 
  -5   0   7        7.97        9.35      3.03 o 
  -4   0   7       14.93       14.66      3.03 o 
  -3   0   7       32.20       44.18      2.91 o 
  -2   0   7        0.25       -0.70      0.79 o 
  -1   0   7      983.47     1055.86     18.08 o 
   0   0   7        7.85        7.81      1.39 o 
   1   0   7        1.65        1.43      1.39 o 
   2   0   7        7.10        8.09      2.02 o 
   3   0   7       50.32       50.07      4.30 o 
   4   0   7        0.23        1.01      1.77 o 
   5   0   7       34.86       37.42      4.55 o 
  -7   1   7        7.11        8.61      4.05 o 
  -6   1   7        9.40        4.19      2.41 o 
  -5   1   7      133.33      112.95      5.01 o 
  -4   1   7      123.16      119.49      4.56 o 
  -3   1   7       22.19       29.09      2.48 o 
  -2   1   7      170.86      159.91      3.74 o 
  -1   1   7      502.81      580.83      6.56 o 
   0   1   7     1168.84     1215.91     10.97 o 
   1   1   7      479.98      497.21      4.76 o 
   2   1   7       27.38       25.42      2.15 o 
   3   1   7       58.70       65.93      4.43 o 
   4   1   7       17.67       18.72      2.32 o 
   5   1   7        3.90        1.26      1.61 o 
  -7   2   7        2.98        0.57      2.55 o 
  -6   2   7       33.85       27.14      5.56 o 
  -5   2   7       22.98       25.80      3.16 o 
  -4   2   7      171.89      151.22      5.19 o 
  -3   2   7       12.30       12.06      1.08 o 
  -2   2   7      675.61      678.31      6.91 o 
  -1   2   7       52.39       66.69      1.86 o 
   0   2   7     1508.11     1602.33     20.96 o 
   1   2   7      474.19      475.42      6.11 o 
   2   2   7        8.31        9.02      1.17 o 
   3   2   7       88.83       85.45      5.44 o 
   4   2   7       10.56        7.58      1.87 o 
   5   2   7       53.36       66.00      5.82 o 
  -7   3   7        5.22        3.37      2.59 o 
  -6   3   7       10.63       12.94      2.84 o 
  -5   3   7      154.60      140.47      5.55 o 
  -4   3   7      370.40      350.54      6.20 o 
  -3   3   7        5.51        5.99      1.45 o 
  -2   3   7      419.99      431.65      5.15 o 
  -1   3   7      391.96      371.32      4.60 o 
   0   3   7       18.04       21.76      1.42 o 
   1   3   7       60.95       71.00      3.50 o 
   2   3   7      169.72      174.45      3.66 o 
   3   3   7      104.70      111.34      4.20 o 
   4   3   7       23.68       20.90      2.50 o 
   5   3   7        0.02        3.29      2.78 o 
  -7   4   7        7.52        5.31      2.86 o 
  -6   4   7        0.50        0.48      2.23 o 
  -5   4   7      172.68      151.81      5.90 o 
  -4   4   7      275.46      268.95      5.42 o 
  -3   4   7      368.44      362.02      6.02 o 
  -2   4   7       58.96       62.13      1.93 o 
  -1   4   7       92.87       93.96      2.23 o 
   0   4   7      211.90      215.43      3.47 o 
   1   4   7       64.73       65.08      4.37 o 
   2   4   7      124.00      120.98      3.21 o 
   3   4   7       37.17       33.51      2.77 o 
   4   4   7       94.91       82.64      4.07 o 
   5   4   7        2.97        1.52      2.53 o 
  -7   5   7        5.06        8.86      2.84 o 
  -6   5   7       10.07        8.86      2.48 o 
  -5   5   7       18.00       17.85      3.67 o 
  -4   5   7      150.33      132.74      3.92 o 
  -3   5   7      286.02      290.93      8.53 o 
  -2   5   7       68.68       70.78      2.74 o 
  -1   5   7      247.07      243.01      4.19 o 
   0   5   7       66.36       68.05      2.59 o 
   1   5   7       14.23       15.32      1.34 o 
   2   5   7       15.96       13.70      1.78 o 
   3   5   7      187.54      191.56      5.69 o 
   4   5   7       36.51       41.47      6.45 o 
   5   5   7        9.24       11.38      3.54 o 
   6   5   7       23.17       24.27      4.80 o 
  -7   6   7        1.60       -0.38      2.32 o 
  -6   6   7       14.44       13.23      2.95 o 
  -5   6   7      107.27       92.45      4.81 o 
  -4   6   7       69.04       67.71      5.02 o 
  -3   6   7       18.20       20.13      1.85 o 
  -2   6   7      214.03      206.86      4.86 o 
  -1   6   7       30.96       39.83      2.41 o 
   0   6   7      101.50       97.77      2.89 o 
   1   6   7        0.03        1.14      0.85 o 
   2   6   7       52.84       49.50      2.31 o 
   3   6   7      262.29      263.53      5.32 o 
   4   6   7       13.25        8.83      2.00 o 
   5   6   7        8.77        8.34      3.54 o 
   6   6   7       20.80       19.47      4.55 o 
  -7   7   7        6.71       10.58      3.12 o 
  -6   7   7        6.86       10.16      2.65 o 
  -5   7   7       75.14       79.62      6.07 o 
  -4   7   7      146.85      148.29      4.41 o 
  -3   7   7      103.73      111.24     10.50 o 
  -2   7   7      289.28      280.47      8.33 o 
  -1   7   7       59.25       65.85      2.03 o 
   0   7   7       35.95       42.39      2.04 o 
   1   7   7       86.98       79.76      2.79 o 
   2   7   7      123.98      117.02      5.69 o 
   3   7   7      302.19      305.48      5.83 o 
   4   7   7       40.71       30.34      4.30 o 
   5   7   7        4.10        3.03      3.29 o 
   6   7   7        8.92       10.11      4.05 o 
  -6   8   7        4.92        3.63      2.53 o 
  -5   8   7       90.90       99.35     11.63 o 
  -4   8   7       66.22       65.52      5.61 o 
  -3   8   7      193.10      179.98      4.63 o 
  -2   8   7       11.58       12.44      1.75 o 
  -1   8   7      214.90      211.93      3.74 o 
   0   8   7      388.61      367.71      6.22 o 
   1   8   7       21.49       20.08      1.93 o 
   2   8   7       21.49       24.03      2.01 o 
   3   8   7       11.79       10.67      1.59 o 
   4   8   7        5.51        4.30      3.03 o 
   5   8   7        5.72        4.30      3.29 o 
   6   8   7        0.11        2.02      3.29 o 
  -6   9   7        5.98        9.75      2.79 o 
  -5   9   7       59.98       59.63      3.44 o 
  -4   9   7      149.34      128.17      5.36 o 
  -3   9   7      226.28      225.17      5.30 o 
  -2   9   7       58.11       60.49      2.71 o 
  -1   9   7      106.14       93.94      3.10 o 
   0   9   7       46.40       43.73      2.33 o 
   1   9   7       48.83       45.76      2.36 o 
   2   9   7      109.11      108.61      3.49 o 
   3   9   7       55.48       52.95      3.96 o 
   4   9   7        0.14        1.26      2.53 o 
   5   9   7        4.73        3.03      3.29 o 
   6   9   7        5.99        6.57      4.05 o 
  -6  10   7        4.41        3.64      2.29 o 
  -5  10   7       45.47       45.47      5.71 o 
  -4  10   7      104.70      103.60      3.99 o 
  -3  10   7      407.46      400.31      8.74 o 
  -2  10   7      226.62      221.90      5.04 o 
  -1  10   7      116.31      104.54      2.75 o 
   0  10   7       12.36       16.38      1.64 o 
   1  10   7       79.78       72.22      3.07 o 
   2  10   7      406.23      380.86      6.89 o 
   3  10   7       49.84       45.46      3.15 o 
   4  10   7       12.21       11.12      3.79 o 
   5  10   7        2.99        0.00      3.03 o 
  -6  11   7        9.55       10.18      3.29 o 
  -5  11   7       12.35       15.04      3.04 o 
  -4  11   7       41.33       35.25      3.78 o 
  -3  11   7       66.93       66.76      5.84 o 
  -2  11   7       66.83       69.44      3.91 o 
  -1  11   7       83.27       76.88      2.55 o 
   0  11   7      198.91      192.94      4.66 o 
   1  11   7      305.38      289.39      5.92 o 
   2  11   7      149.51      143.08      4.36 o 
   3  11   7       46.26       41.76      2.69 o 
   4  11   7        7.42        7.88      3.29 o 
   5  11   7       10.60       17.19      4.55 o 
  -6  12   7        1.27        1.95      2.41 o 
  -5  12   7        4.87        2.09      1.99 o 
  -4  12   7       10.37       12.09      2.22 o 
  -3  12   7       82.38       85.63      3.69 o 
  -2  12   7       50.91       50.85      2.90 o 
  -1  12   7      131.00      121.03      3.94 o 
   0  12   7       76.20       80.73      3.26 o 
   1  12   7      808.22      753.24     13.57 o 
   2  12   7       12.41       13.37      1.83 o 
   3  12   7        9.63        6.01      1.59 o 
   4  12   7        3.78        8.80      3.03 o 
   5  12   7        1.71        0.76      3.29 o 
  -5  13   7        9.28        3.71      3.48 o 
  -4  13   7       19.37       20.73      2.63 o 
  -3  13   7        9.16        7.29      2.75 o 
  -2  13   7       32.65       28.35      2.37 o 
  -1  13   7       47.13       50.12      2.37 o 
   0  13   7      270.09      263.01      7.04 o 
   1  13   7       16.79       15.14      1.90 o 
   2  13   7       55.06       49.18      3.13 o 
   3  13   7        3.50        3.84      1.94 o 
   4  13   7       12.82       14.61      2.66 o 
   5  13   7        1.11        5.81      3.79 o 
  -5  14   7        4.18        4.62      2.24 o 
  -4  14   7       16.31       17.49      2.52 o 
  -3  14   7       30.51       29.82      2.87 o 
  -2  14   7       45.11       40.05      2.81 o 
  -1  14   7       37.83       38.68      2.80 o 
   0  14   7       58.08       60.76      4.61 o 
   1  14   7        2.82        3.59      2.25 o 
   2  14   7       21.35       20.61      2.22 o 
   3  14   7       62.08       48.38      6.83 o 
   4  14   7        1.46        0.00      2.40 o 
  -5  15   7        1.40       -1.73      1.92 o 
  -4  15   7       71.61       81.32      4.62 o 
  -3  15   7        6.43        6.31      1.92 o 
  -2  15   7       68.29       70.94      3.48 o 
  -1  15   7       79.53       87.76      4.72 o 
   0  15   7       99.61       87.17      3.64 o 
   1  15   7       24.14       21.28      2.18 o 
   2  15   7       25.02       24.48      2.43 o 
   3  15   7       20.72       15.43      2.84 o 
   4  15   7       10.29       10.11      3.29 o 
  -4  16   7       11.73       13.72      3.38 o 
  -3  16   7       71.08       70.63      3.97 o 
  -2  16   7      118.68      126.75      4.65 o 
  -1  16   7       16.30       17.14      2.77 o 
   0  16   7        8.31       10.61      1.94 o 
   1  16   7       19.24       16.10      2.66 o 
   2  16   7       61.24       59.24      5.56 o 
   3  16   7       22.73       24.53      4.30 o 
   4  16   7       13.62       13.37      2.86 o 
  -4  17   7        1.97        3.71      2.26 o 
  -3  17   7       18.90       21.19      2.72 o 
  -2  17   7       48.66       46.70      3.74 o 
  -1  17   7       39.73       39.24      3.74 o 
   0  17   7       23.97       20.12      4.02 o 
   1  17   7        3.98        6.92      1.86 o 
   2  17   7       34.67       29.45      2.72 o 
   3  17   7       19.51       16.40      5.94 o 
  -4  18   7       11.98        7.79      2.57 o 
  -3  18   7       13.76        9.60      3.99 o 
  -2  18   7       15.73       15.80      5.31 o 
  -1  18   7       26.01       21.73      3.16 o 
   0  18   7       10.79       13.84      2.10 o 
   1  18   7        1.82        1.00      1.50 o 
   2  18   7        8.89        5.93      2.53 o 
   3  18   7        4.50        4.19      2.37 o 
  -3  19   7       20.57       21.22      3.52 o 
  -2  19   7       10.65        8.55      2.95 o 
  -1  19   7        5.38        3.77      2.19 o 
   0  19   7        0.52        1.61      1.80 o 
   1  19   7        0.34        1.29      1.65 o 
   2  19   7        2.85        4.41      2.30 o 
  -2  20   7        0.67        1.15      2.37 o 
  -1  20   7        1.67       -1.08      1.87 o 
   0  20   7        4.74        2.90      2.30 o 
   1  20   7        1.05        1.06      1.82 o 
   0  21   7        1.54        2.82      3.79 o 
  -7   0   8        1.37       -4.05      3.54 o 
  -6   0   8        0.02        0.25      2.78 o 
  -5   0   8        0.93       -1.77      2.02 o 
  -4   0   8      374.11      411.33     12.66 o 
  -3   0   8       77.33       80.50      3.38 o 
  -2   0   8       14.02       14.69      1.77 o 
  -1   0   8       16.84       18.79      1.69 o 
   0   0   8        0.13        0.51      0.97 o 
   1   0   8       42.38       48.05      4.05 o 
   2   0   8      148.19      134.87      6.58 o 
   3   0   8        3.46        5.56      2.28 o 
   4   0   8        1.44        0.00      1.77 o 
   5   0   8        0.05       -0.76      2.28 o 
  -7   1   8       21.67       27.25      4.11 o 
  -6   1   8       20.04       25.93      3.40 o 
  -5   1   8       61.77       59.95      4.11 o 
  -4   1   8       32.88       34.30      3.03 o 
  -3   1   8      145.08      132.21      2.95 o 
  -2   1   8        8.58        6.77      1.75 o 
  -1   1   8       71.34       76.82      3.29 o 
   0   1   8      579.96      588.60      6.12 o 
   1   1   8      839.91      878.57      9.48 o 
   2   1   8       23.39       22.34      4.55 o 
   3   1   8        9.73        5.57      2.91 o 
   4   1   8       12.53        8.74      1.97 o 
   5   1   8       19.64       19.46      4.17 o 
  -7   2   8        0.50        1.84      2.41 o 
  -6   2   8        2.36        4.30      2.53 o 
  -5   2   8       10.71       11.07      2.32 o 
  -4   2   8      659.44      643.44     16.49 o 
  -3   2   8      391.31      375.16      5.16 o 
  -2   2   8      218.90      217.13      3.66 o 
  -1   2   8      158.72      181.71      3.20 o 
   0   2   8      779.56      818.89      7.59 o 
   1   2   8       15.15       17.28      1.34 o 
   2   2   8       46.82       52.50      3.41 o 
   3   2   8       52.82       55.75      5.69 o 
   4   2   8       30.30       26.90      2.77 o 
   5   2   8        9.86        9.61      3.54 o 
  -7   3   8        8.34        7.23      3.03 o 
  -6   3   8       23.72       27.96      3.48 o 
  -5   3   8       78.03       68.55      4.28 o 
  -4   3   8       11.70       12.87      2.23 o 
  -3   3   8       80.19       84.11      6.17 o 
  -2   3   8       99.22      103.86      2.58 o 
  -1   3   8       30.82       31.60      1.90 o 
   0   3   8       92.42       88.68      2.81 o 
   1   3   8      115.99      109.64      2.97 o 
   2   3   8       34.45       31.45      2.59 o 
   3   3   8       61.65       56.12      3.40 o 
   4   3   8       50.12       53.62      3.76 o 
   5   3   8        1.51       -0.25      2.78 o 
  -7   4   8        4.73        7.14      2.95 o 
  -6   4   8        2.57        2.56      2.91 o 
  -5   4   8       34.01       25.59      5.18 o 
  -4   4   8       77.71       80.20      4.18 o 
  -3   4   8      129.62      118.55      3.49 o 
  -2   4   8      325.56      316.15      4.79 o 
  -1   4   8      214.94      213.25      3.51 o 
   0   4   8       45.20       47.38      2.12 o 
   1   4   8      181.00      169.86      3.80 o 
   2   4   8       63.90       71.79      6.83 o 
   3   4   8       17.51       14.91      2.23 o 
   4   4   8      236.55      233.31      6.95 o 
   5   4   8        7.86       10.37      3.54 o 
  -7   5   8        4.94        1.99      2.66 o 
  -6   5   8       18.86       20.63      3.30 o 
  -5   5   8       16.49       14.04      2.66 o 
  -4   5   8      336.79      327.30      6.71 o 
  -3   5   8      279.57      284.83      5.55 o 
  -2   5   8       21.64       22.68      1.88 o 
  -1   5   8      116.15      113.85      2.59 o 
   0   5   8      126.27      117.71      3.19 o 
   1   5   8      210.00      212.97      4.40 o 
   2   5   8      273.24      288.22      6.35 o 
   3   5   8      114.61      112.97      4.72 o 
   4   5   8       74.36       73.65      4.00 o 
   5   5   8        5.26        3.54      3.03 o 
   6   5   8       10.65       12.14      4.30 o 
  -6   6   8       30.37       24.95      3.48 o 
  -5   6   8       30.38       23.17      3.04 o 
  -4   6   8      175.81      178.53      4.92 o 
  -3   6   8      387.71      371.96      6.52 o 
  -2   6   8        7.43        6.26      1.04 o 
  -1   6   8       89.20       88.52      2.36 o 
   0   6   8       19.23       16.80      2.36 o 
   1   6   8      132.86      122.30      3.46 o 
   2   6   8       98.53      102.91      3.20 o 
   3   6   8      160.22      153.46      5.51 o 
   4   6   8       18.93       15.51      2.55 o 
   5   6   8       10.28        9.61      3.79 o 
   6   6   8        2.75       11.12      4.05 o 
  -6   7   8       11.15       18.78      3.20 o 
  -5   7   8       39.04       42.62      5.31 o 
  -4   7   8       14.22       15.39      1.99 o 
  -3   7   8      180.16      171.67      5.21 o 
  -2   7   8       18.16       18.14      1.38 o 
  -1   7   8        5.47        6.64      0.99 o 
   0   7   8       16.60       23.57      6.93 o 
   1   7   8      154.01      142.99      3.76 o 
   2   7   8      121.57      109.51      3.46 o 
   3   7   8       29.82       29.65      2.86 o 
   4   7   8       26.55       23.90      2.73 o 
   5   7   8        5.12        4.55      3.29 o 
   6   7   8        4.42        7.33      4.05 o 
  -6   8   8        6.30        9.96      2.77 o 
  -5   8   8       10.37        7.61      2.37 o 
  -4   8   8      105.61       96.68      3.74 o 
  -3   8   8      164.36      161.97      4.47 o 
  -2   8   8       80.98       80.19      7.71 o 
  -1   8   8      316.86      317.50      5.70 o 
   0   8   8       28.79       26.16      3.42 o 
   1   8   8      136.41      138.69      4.25 o 
   2   8   8      125.81      112.69      3.64 o 
   3   8   8        0.19        0.85      1.52 o 
   4   8   8       31.27       32.62      4.80 o 
   5   8   8        7.44        4.55      3.54 o 
   6   8   8       10.25        7.33      4.30 o 
  -6   9   8        2.34        6.73      2.66 o 
  -5   9   8       29.80       38.51      3.74 o 
  -4   9   8      193.65      189.68      5.26 o 
  -3   9   8       26.90       25.06      2.86 o 
  -2   9   8      636.48      643.12      9.14 o 
  -1   9   8       73.27       73.02      3.26 o 
   0   9   8       16.02       18.61      1.80 o 
   1   9   8      111.03      109.18      3.56 o 
   2   9   8       15.08       13.02      1.74 o 
   3   9   8       10.45        8.50      1.52 o 
   4   9   8        3.11        5.81      3.29 o 
   5   9   8        8.91        6.07      3.29 o 
  -6  10   8        9.47        6.19      2.84 o 
  -5  10   8       20.01       15.15      2.85 o 
  -4  10   8       47.13       54.64      6.83 o 
  -3  10   8       38.98       37.94      2.67 o 
  -2  10   8       30.85       33.49      2.36 o 
  -1  10   8       67.59       67.04      2.42 o 
   0  10   8      253.22      224.47      5.09 o 
   1  10   8      191.67      190.88      4.83 o 
   2  10   8       37.95       35.11      2.45 o 
   3  10   8        4.99        2.58      1.80 o 
   4  10   8       48.64       47.29      6.07 o 
   5  10   8        2.40        2.78      3.03 o 
  -6  11   8        6.85        5.70      3.79 o 
  -5  11   8        9.21        8.86      2.13 o 
  -4  11   8       20.72       19.39      3.12 o 
  -3  11   8        1.76        1.82      2.13 o 
  -2  11   8        2.77        3.47      2.34 o 
  -1  11   8       67.46       64.37      3.00 o 
   0  11   8       56.98       55.90      2.86 o 
   1  11   8       91.31       85.20      3.42 o 
   2  11   8        7.71        3.75      1.45 o 
   3  11   8        4.40        3.25      1.34 o 
   4  11   8        1.58        5.06      3.29 o 
   5  11   8        0.27       -0.25      3.03 o 
  -5  12   8        1.02       -2.03      1.85 o 
  -4  12   8      113.77      110.53      6.92 o 
  -3  12   8       77.29       73.81      3.87 o 
  -2  12   8       72.56       79.82      6.22 o 
  -1  12   8      106.31       98.23      3.63 o 
   0  12   8       36.24       34.32      2.45 o 
   1  12   8       23.85       23.12      2.18 o 
   2  12   8       14.10       15.33      2.00 o 
   3  12   8        0.14        0.53      1.25 o 
   4  12   8        1.56        4.30      3.03 o 
   5  12   8        4.18        5.31      4.05 o 
  -5  13   8        8.89       11.46      3.12 o 
  -4  13   8        0.50        2.55      1.89 o 
  -3  13   8       13.64       11.42      2.45 o 
  -2  13   8       20.59       17.74      2.33 o 
  -1  13   8       44.84       41.28      2.72 o 
   0  13   8       64.73       70.71      3.30 o 
   1  13   8       75.50       72.00      3.38 o 
   2  13   8        3.06        0.93      1.46 o 
   3  13   8        2.17        2.39      1.42 o 
   4  13   8       10.89       11.38      4.30 o 
  -5  14   8       10.27        9.16      7.08 o 
  -4  14   8       20.65       20.99      3.22 o 
  -3  14   8       21.15       23.38      2.58 o 
  -2  14   8        3.06        4.62      1.80 o 
  -1  14   8       11.75       10.69      2.30 o 
   0  14   8       67.33       56.94      3.15 o 
   1  14   8       22.27       21.84      2.28 o 
   2  14   8       31.52       24.24      2.73 o 
   3  14   8       57.02       61.25      4.31 o 
   4  14   8        2.80        0.51      3.29 o 
  -5  15   8        2.83        1.77      2.23 o 
  -4  15   8        0.17       -1.02      1.85 o 
  -3  15   8       16.60       18.80      2.45 o 
  -2  15   8       25.37       29.95      2.71 o 
  -1  15   8        3.82        4.57      4.05 o 
   0  15   8       11.48        9.58      1.80 o 
   1  15   8       10.74        9.08      1.89 o 
   2  15   8      104.55       91.78      4.04 o 
   3  15   8       44.80       34.32      5.56 o 
   4  15   8        2.11        4.80      3.79 o 
  -4  16   8        9.43        9.83      2.48 o 
  -3  16   8        4.22        3.58      1.99 o 
  -2  16   8        1.90        1.95      2.12 o 
  -1  16   8       10.78        9.83      2.41 o 
   0  16   8       23.73       20.54      2.79 o 
   1  16   8       50.19       47.47      3.32 o 
   2  16   8      114.33      101.99      4.30 o 
   3  16   8       44.35       46.60      8.72 o 
  -4  17   8        4.47        5.72      2.36 o 
  -3  17   8       22.54       23.63      3.96 o 
  -2  17   8        6.52        3.68      2.30 o 
  -1  17   8       43.01       42.37      7.33 o 
   0  17   8        7.70        7.87      2.02 o 
   1  17   8       31.44       25.60      3.20 o 
   2  17   8       10.51        9.48      2.50 o 
   3  17   8       27.07       29.84      4.80 o 
  -3  18   8        9.61       11.96      2.52 o 
  -2  18   8        7.43        3.54      2.30 o 
  -1  18   8        1.45        6.52      2.37 o 
   0  18   8        5.46        5.32      2.38 o 
   1  18   8        5.44        4.11      2.16 o 
   2  18   8        4.40        5.82      2.32 o 
  -2  19   8        0.85        1.13      3.54 o 
  -1  19   8        5.64        2.77      2.24 o 
   0  19   8        4.67       -0.09      2.00 o 
   1  19   8        3.11        2.63      2.17 o 
   2  19   8       15.64       20.13      3.46 o 
  -1  20   8        1.06        2.25      2.19 o 
   0  20   8        0.09       -1.34      2.00 o 
   1  20   8        0.22       -0.73      1.78 o 
  -7   0   9        4.25        2.28      4.05 o 
  -6   0   9       23.19       23.26      4.55 o 
  -5   0   9       31.60       27.06      4.55 o 
  -4   0   9      452.87      423.35     13.17 o 
  -3   0   9     1020.92     1060.71     23.63 o 
  -2   0   9        3.27        4.05      2.15 o 
  -1   0   9       52.65       53.15      2.66 o 
   0   0   9      127.55      132.42      3.70 o 
   1   0   9        2.12        0.51      1.52 o 
   2   0   9       37.15       42.99      4.30 o 
   3   0   9        7.54        9.61      3.03 o 
   4   0   9       14.23       12.89      3.29 o 
   5   0   9        0.70        0.76      2.53 o 
  -7   1   9       29.75       42.45      4.64 o 
  -6   1   9       16.51        9.70      2.59 o 
  -5   1   9       16.03       18.80      2.86 o 
  -4   1   9      365.58      341.49      8.33 o 
  -3   1   9      169.49      170.54      3.83 o 
  -2   1   9      320.48      329.64      4.84 o 
  -1   1   9       65.72       69.23      2.14 o 
   0   1   9       21.01       23.43      1.59 o 
   1   1   9       13.87        9.26      1.87 o 
   2   1   9       61.17       59.38      3.40 o 
   3   1   9       12.71       14.96      2.32 o 
   4   1   9       51.12       58.48      9.61 o 
   5   1   9       37.79       45.19      4.17 o 
  -7   2   9       32.17       39.55      4.38 o 
  -6   2   9        4.92        6.38      2.91 o 
  -5   2   9       14.03       13.19      3.03 o 
  -4   2   9      202.16      178.66      8.60 o 
  -3   2   9      131.57      132.11      3.74 o 
  -2   2   9      250.84      257.07      4.23 o 
  -1   2   9       30.72       30.90      1.61 o 
   0   2   9      338.04      322.75     12.07 o 
   1   2   9      523.95      521.03      9.86 o 
   2   2   9       32.78       26.96      2.59 o 
   3   2   9       65.41       63.86      5.69 o 
   4   2   9        2.34        1.58      1.76 o 
   5   2   9        5.98        4.05      2.30 o 
  -6   3   9       17.91       19.98      3.22 o 
  -5   3   9       29.01       30.61      4.17 o 
  -4   3   9       41.28       35.54      5.18 o 
  -3   3   9      147.06      140.67      3.94 o 
  -2   3   9       62.47       61.03      2.17 o 
  -1   3   9        9.08        7.62      1.04 o 
   0   3   9      354.24      358.10      9.17 o 
   1   3   9       54.78       62.28      5.94 o 
   2   3   9      207.82      213.38      6.26 o 
   3   3   9      229.72      226.74      6.79 o 
   4   3   9       34.05       40.46      6.32 o 
   5   3   9        4.39        3.03      3.03 o 
  -6   4   9       30.55       36.47      4.02 o 
  -5   4   9       24.03       20.26      2.86 o 
  -4   4   9       25.83       24.62      2.18 o 
  -3   4   9       85.22       78.84      3.11 o 
  -2   4   9       10.58       10.25      1.17 o 
  -1   4   9      261.64      258.00      5.30 o 
   0   4   9      229.60      227.58      4.61 o 
   1   4   9       14.57       17.02      1.56 o 
   2   4   9       20.46       16.34      3.67 o 
   3   4   9       53.87       50.11      3.56 o 
   4   4   9       12.65       15.30      2.59 o 
   5   4   9        2.65        4.55      3.29 o 
  -6   5   9        1.60       -1.14      2.15 o 
  -5   5   9       23.38       18.52      3.03 o 
  -4   5   9       37.04       32.07      2.63 o 
  -3   5   9      183.76      178.30      4.57 o 
  -2   5   9       65.74       62.16      2.94 o 
  -1   5   9      165.46      148.16      3.11 o 
   0   5   9       45.77       41.75      2.75 o 
   1   5   9       53.78       55.36      2.45 o 
   2   5   9      183.90      185.93      5.99 o 
   3   5   9       29.06       31.82      4.80 o 
   4   5   9        3.03        0.13      1.61 o 
   5   5   9       22.06       15.42      4.30 o 
   6   5   9        2.66        3.54      3.29 o 
  -6   6   9        2.22        0.93      2.30 o 
  -5   6   9        2.37        3.65      1.94 o 
  -4   6   9       76.70       69.93      3.25 o 
  -3   6   9      174.53      172.98      4.58 o 
  -2   6   9      414.44      409.93      5.71 o 
  -1   6   9      203.61      198.87      3.68 o 
   0   6   9       27.48       26.55      1.94 o 
   1   6   9        4.90        4.18      1.19 o 
   2   6   9       72.23       68.39      3.84 o 
   3   6   9      107.75      100.75      4.74 o 
   4   6   9       64.69       57.53      4.30 o 
   5   6   9        4.02        2.28      3.29 o 
  -6   7   9        1.63        0.21      2.19 o 
  -5   7   9        1.31        1.64      1.97 o 
  -4   7   9       46.96       49.80      3.01 o 
  -3   7   9      164.04      148.58      5.74 o 
  -2   7   9      256.73      246.90      4.41 o 
  -1   7   9       56.94       51.77      2.94 o 
   0   7   9      231.27      225.85      4.89 o 
   1   7   9      192.28      191.97      4.54 o 
   2   7   9      184.13      194.29     11.26 o 
   3   7   9       36.06       31.20      3.13 o 
   4   7   9       10.74        9.35      2.30 o 
   5   7   9       15.53       15.42      4.30 o 
  -6   8   9        2.86        0.87      2.37 o 
  -5   8   9       14.47       16.34      2.86 o 
  -4   8   9       11.90       12.94      1.98 o 
  -3   8   9       27.34       25.85      2.40 o 
  -2   8   9      207.35      200.46      6.09 o 
  -1   8   9      102.11       99.06      3.39 o 
   0   8   9      135.46      137.45      3.97 o 
   1   8   9      529.04      511.15     17.24 o 
   2   8   9      264.59      252.97      7.33 o 
   3   8   9       24.95       24.87      3.79 o 
   4   8   9        6.85        7.73      2.37 o 
   5   8   9        1.11       -0.76      3.29 o 
  -6   9   9        0.74       -0.39      2.53 o 
  -5   9   9       21.03       13.66      6.32 o 
  -4   9   9       33.11       31.57      2.62 o 
  -3   9   9       50.50       48.25      4.88 o 
  -2   9   9      100.16      102.67      3.56 o 
  -1   9   9       12.77       11.50      1.70 o 
   0   9   9      158.85      145.70      6.01 o 
   1   9   9      111.08      112.97      3.80 o 
   2   9   9       58.09       61.39      5.56 o 
   3   9   9        7.52        7.21      2.23 o 
   4   9   9        0.75        1.52      2.78 o 
   5   9   9        5.66        8.34      4.05 o 
  -6  10   9        2.62        5.06      5.06 o 
  -5  10   9       36.53       41.06      4.00 o 
  -4  10   9       48.08       46.17      4.51 o 
  -3  10   9       91.39       90.42      3.69 o 
  -2  10   9      154.48      148.51     11.01 o 
  -1  10   9       61.90       55.09      2.82 o 
   0  10   9       57.30       57.98      3.35 o 
   1  10   9       81.74       76.13      3.16 o 
   2  10   9        0.71        1.43      1.26 o 
   3  10   9       13.46       10.44      2.91 o 
   4  10   9       27.50       25.03      4.80 o 
   5  10   9        0.07        2.78      3.79 o 
  -5  11   9        4.35        2.08      1.80 o 
  -4  11   9       15.71       19.47      2.38 o 
  -3  11   9       55.98       48.60      3.92 o 
  -2  11   9       97.04       89.77      3.68 o 
  -1  11   9       80.11       67.71      3.21 o 
   0  11   9       82.57       75.65      3.76 o 
   1  11   9       29.00       28.98      2.34 o 
   2  11   9        3.72        5.04      1.44 o 
   3  11   9        3.37        5.59      2.19 o 
   4  11   9       32.69       28.83      5.31 o 
   5  11   9        4.19        4.30      4.05 o 
  -5  12   9        0.42        1.09      1.84 o 
  -4  12   9       57.53       57.39      4.38 o 
  -3  12   9      131.83      135.55      4.62 o 
  -2  12   9       64.44       59.84      4.20 o 
  -1  12   9      206.55      195.27      8.45 o 
   0  12   9       41.45       34.95      2.58 o 
   1  12   9       46.48       43.56      2.88 o 
   2  12   9        2.41        2.89      1.87 o 
   3  12   9       11.05        6.67      2.24 o 
   4  12   9        4.89        7.58      3.54 o 
  -5  13   9        5.26        4.83      2.26 o 
  -4  13   9       23.61       27.09      3.58 o 
  -3  13   9       24.30       24.86      4.27 o 
  -2  13   9       31.28       25.39      4.17 o 
  -1  13   9       77.28       76.19      9.74 o 
   0  13   9       38.46       37.13      2.71 o 
   1  13   9        1.23        1.57      1.50 o 
   2  13   9        1.92        2.64      1.52 o 
   3  13   9        9.63       15.33      5.44 o 
   4  13   9        0.11       -1.26      2.78 o 
  -5  14   9       11.69       16.86      2.87 o 
  -4  14   9        1.08       -0.22      1.77 o 
  -3  14   9       12.76       14.53      2.41 o 
  -2  14   9        5.61        2.03      2.65 o 
  -1  14   9       27.33       28.47      3.16 o 
   0  14   9        5.70        6.86      2.15 o 
   1  14   9        0.12        0.80      1.33 o 
   2  14   9        8.18        7.90      2.58 o 
   3  14   9       13.29       13.77      2.79 o 
   4  14   9        0.19       -1.26      3.03 o 
  -4  15   9       16.88       19.35      2.87 o 
  -3  15   9        8.08        9.44      2.34 o 
  -2  15   9        1.35        2.66      2.30 o 
  -1  15   9        0.02        0.96      1.69 o 
   0  15   9       15.11       12.92      2.07 o 
   1  15   9        7.29        4.70      1.71 o 
   2  15   9       38.49       35.41      4.53 o 
   3  15   9       10.16       16.07      4.93 o 
  -4  16   9        5.16        1.98      2.27 o 
  -3  16   9        6.06        6.81      4.42 o 
  -2  16   9       15.17       23.13      3.27 o 
  -1  16   9        3.45        1.58      1.87 o 
   0  16   9        6.01        5.92      1.78 o 
   1  16   9       40.65       37.87      3.04 o 
   2  16   9        8.19        6.95      2.03 o 
   3  16   9        8.38       12.60      4.05 o 
  -3  17   9       13.69        8.51      3.02 o 
  -2  17   9        2.30        2.20      2.30 o 
  -1  17   9        0.07        1.46      2.12 o 
   0  17   9        6.84        6.77      2.30 o 
   1  17   9       18.27       20.11      4.68 o 
   2  17   9        3.53        7.17      2.11 o 
  -3  18   9        9.42        8.51      3.02 o 
  -2  18   9        0.23        2.02      2.30 o 
  -1  18   9        4.42        1.91      2.30 o 
   0  18   9        7.23       13.76      3.02 o 
   1  18   9        6.90        8.39      2.61 o 
   2  18   9        3.87        2.04      2.24 o 
  -2  19   9        4.45        4.49      2.24 o 
  -1  19   9        0.30       -0.51      3.79 o 
   0  19   9        2.71        2.98      2.41 o 
   1  19   9        7.53       11.18      3.32 o 
  -6   0  10        1.40        6.83      3.54 o 
  -5   0  10        2.68        0.51      2.78 o 
  -4   0  10       44.02       37.17      4.80 o 
  -3   0  10      223.18      233.32      6.23 o 
  -2   0  10       96.83       95.51      3.84 o 
  -1   0  10      111.52      118.91      4.00 o 
   0   0  10       78.74       81.19      5.31 o 
   1   0  10       33.36       34.64      4.05 o 
   2   0  10       52.27       49.82      4.80 o 
   3   0  10       74.23       78.15      6.32 o 
   4   0  10       59.52       68.53      6.57 o 
   5   0  10        2.28        7.84      3.29 o 
  -6   1  10       24.29       24.60      3.48 o 
  -5   1  10       30.25       31.99      3.48 o 
  -4   1  10       82.49       74.83      4.11 o 
  -3   1  10      227.67      229.20      5.34 o 
  -2   1  10      390.59      403.76      5.69 o 
  -1   1  10       18.45       22.59      1.51 o 
   0   1  10      163.53      161.86      6.45 o 
   1   1  10       10.05        8.46      1.87 o 
   2   1  10       24.72       23.77      2.68 o 
   3   1  10      148.41      170.64      6.26 o 
   4   1  10       52.64       56.80      4.11 o 
   5   1  10        7.98        5.56      3.16 o 
  -6   2  10        6.87        3.64      2.41 o 
  -5   2  10       26.21       21.50      3.04 o 
  -4   2  10       31.19       37.84      8.47 o 
  -3   2  10     1243.81     1219.85     19.98 o 
  -2   2  10       20.71       15.99      1.46 o 
  -1   2  10       25.74       27.17      1.56 o 
   0   2  10       37.51       40.22      2.95 o 
   1   2  10      142.34      144.35      5.19 o 
   2   2  10       77.97       78.31      4.11 o 
   3   2  10       89.32       95.89     11.26 o 
   4   2  10       87.81      100.06      5.19 o 
   5   2  10        7.74        9.61      2.50 o 
  -6   3  10       18.35       15.48      3.12 o 
  -5   3  10       37.30       46.13      3.84 o 
  -4   3  10      120.49      117.12      7.08 o 
  -3   3  10      121.47      123.85      3.94 o 
  -2   3  10      175.56      182.11      3.74 o 
  -1   3  10       38.91       38.62      2.25 o 
   0   3  10        7.68        8.60      1.37 o 
   1   3  10       62.81       58.01      3.66 o 
   2   3  10      256.54      256.77     16.07 o 
   3   3  10        9.10       11.54      3.54 o 
   4   3  10        4.07        6.17      2.12 o 
   5   3  10        1.44       -2.78      3.03 o 
  -6   4  10       15.47       22.65      5.44 o 
  -5   4  10        5.53        4.78      3.54 o 
  -4   4  10       14.58       14.98      3.54 o 
  -3   4  10       65.14       70.55      4.11 o 
  -2   4  10      113.77      107.43      3.92 o 
  -1   4  10      130.67      140.47      6.83 o 
   0   4  10       22.00       24.51      1.89 o 
   1   4  10       13.97       17.05      2.41 o 
   2   4  10        3.61        3.65      1.87 o 
   3   4  10       41.33       43.24      3.66 o 
   4   4  10        1.48       -0.71      1.64 o 
   5   4  10        5.05        1.77      3.29 o 
  -6   5  10       31.76       40.44      4.11 o 
  -5   5  10        8.98        7.78      2.48 o 
  -4   5  10        7.58        7.58      2.74 o 
  -3   5  10      286.14      279.73      5.94 o 
  -2   5  10      281.64      285.25      4.82 o 
  -1   5  10      166.31      164.88      5.00 o 
   0   5  10      159.52      167.36      4.24 o 
   1   5  10      250.32      259.10      7.25 o 
   2   5  10      107.82      109.66      5.01 o 
   3   5  10        9.43       12.00      2.37 o 
   4   5  10        0.20        0.63      2.40 o 
   5   5  10        3.33        5.31      4.05 o 
  -6   6  10        2.51        2.53      2.50 o 
  -5   6  10        7.51        5.01      2.53 o 
  -4   6  10        8.07       10.19      2.13 o 
  -3   6  10       97.30       91.52      3.69 o 
  -2   6  10       68.33       66.77      2.52 o 
  -1   6  10       73.46       69.52      2.95 o 
   0   6  10        3.62        3.85      1.33 o 
   1   6  10      585.69      552.29     11.02 o 
   2   6  10      126.89      135.64      5.45 o 
   3   6  10       16.69       21.98      4.42 o 
   4   6  10        7.42        5.18      2.15 o 
   5   6  10        3.20        0.51      3.29 o 
  -6   7  10       19.80       17.09      3.40 o 
  -5   7  10       18.60       18.30      3.09 o 
  -4   7  10       20.68       21.08      2.28 o 
  -3   7  10       40.04       42.38      2.83 o 
  -2   7  10      170.67      161.95      6.68 o 
  -1   7  10       16.89       15.17      1.80 o 
   0   7  10      144.62      151.37      4.24 o 
   1   7  10       82.19       81.24      4.25 o 
   2   7  10       65.97       63.06      4.20 o 
   3   7  10        3.33        2.40      1.79 o 
   4   7  10       15.99       15.27      2.84 o 
   5   7  10        1.64       -1.52      3.03 o 
  -6   8  10       15.41       19.25      3.64 o 
  -5   8  10        1.22       -2.02      1.79 o 
  -4   8  10        3.33        2.09      1.55 o 
  -3   8  10      102.52       99.95      3.78 o 
  -2   8  10       13.38       13.54      2.78 o 
  -1   8  10       10.74        8.74      1.55 o 
   0   8  10        2.19        0.97      1.15 o 
   1   8  10      102.57       98.97      3.86 o 
   2   8  10       23.51       23.92      6.07 o 
   3   8  10       23.18       20.74      2.95 o 
   4   8  10       10.21        8.78      2.40 o 
   5   8  10        7.09       10.62      4.55 o 
  -5   9  10        0.08       -1.81      1.82 o 
  -4   9  10        4.78        2.86      1.65 o 
  -3   9  10       17.14       11.84      1.93 o 
  -2   9  10       65.61       50.42      3.66 o 
  -1   9  10        1.07        2.95      1.37 o 
   0   9  10        2.00        1.57      1.60 o 
   1   9  10       31.51       31.34      3.10 o 
   2   9  10       18.07       22.99      4.42 o 
   3   9  10        5.15        3.47      1.87 o 
   4   9  10       12.96        5.06      3.54 o 
   5   9  10        9.21        5.56      4.30 o 
  -5  10  10       27.92       29.79      3.66 o 
  -4  10  10        8.69        8.04      1.97 o 
  -3  10  10        9.29       11.45      3.38 o 
  -2  10  10       18.42       16.72      2.59 o 
  -1  10  10       13.88       10.58      1.83 o 
   0  10  10        5.08        2.79      1.41 o 
   1  10  10       42.06       39.05      2.64 o 
   2  10  10        4.10        9.74      2.41 o 
   3  10  10        7.42        6.22      2.40 o 
   4  10  10        0.09        0.00      2.53 o 
  -5  11  10        3.77        4.18      4.80 o 
  -4  11  10        1.31        1.55      1.57 o 
  -3  11  10       20.98       21.27      2.34 o 
  -2  11  10        7.46        7.86      2.30 o 
  -1  11  10       39.55       36.69      2.64 o 
   0  11  10       28.81       25.94      3.84 o 
   1  11  10       26.47       22.90      2.65 o 
   2  11  10        4.33        5.09      2.23 o 
   3  11  10        1.25       -0.34      1.87 o 
   4  11  10        0.43       -2.02      2.78 o 
  -5  12  10        0.51        0.84      1.82 o 
  -4  12  10       13.95       13.89      2.44 o 
  -3  12  10       25.31       25.41      2.60 o 
  -2  12  10        1.88        2.57      1.94 o 
  -1  12  10        0.53        1.41      1.41 o 
   0  12  10       30.38       29.30      2.41 o 
   1  12  10        0.04       -1.46      1.18 o 
   2  12  10       12.49       16.27      2.16 o 
   3  12  10        1.12        0.02      2.05 o 
   4  12  10        9.11       11.88      4.30 o 
  -5  13  10        0.33       -0.43      1.84 o 
  -4  13  10       43.20       42.85      5.27 o 
  -3  13  10       53.03       59.16      4.56 o 
  -2  13  10       40.94       41.30      3.84 o 
  -1  13  10       56.52       52.84      3.93 o 
   0  13  10        8.27        7.19      1.84 o 
   1  13  10        9.20        6.84      1.78 o 
   2  13  10        0.61        2.21      1.57 o 
   3  13  10        1.75        2.53      2.19 o 
   4  13  10        9.07       17.45      4.55 o 
  -4  14  10        2.88        1.89      1.78 o 
  -3  14  10        0.65        3.85      4.05 o 
  -2  14  10        2.02        0.69      2.05 o 
  -1  14  10        8.55        5.94      2.15 o 
   0  14  10        7.67        5.43      1.74 o 
   1  14  10        3.27       -0.13      1.52 o 
   2  14  10        0.44        1.21      1.56 o 
   3  14  10        1.08        3.03      3.79 o 
  -4  15  10        2.98        2.28      3.29 o 
  -3  15  10       17.09       17.18      5.44 o 
  -2  15  10        0.12       -0.20      2.00 o 
  -1  15  10        7.48        8.41      2.78 o 
   0  15  10        7.42        4.97      1.78 o 
   1  15  10        4.52        5.69      1.82 o 
   2  15  10        6.31        8.30      2.10 o 
   3  15  10        4.10        9.10      4.30 o 
  -3  16  10        4.61        4.23      2.66 o 
  -2  16  10        1.84       -0.81      2.00 o 
  -1  16  10       32.92       33.20      3.64 o 
   0  16  10        3.95        5.79      1.92 o 
   1  16  10        3.28        5.23      1.97 o 
   2  16  10        4.55        6.50      2.04 o 
  -3  17  10        3.76       -0.63      2.48 o 
  -2  17  10        0.65       -1.55      2.15 o 
  -1  17  10        1.70        1.16      2.12 o 
   0  17  10        0.63        0.81      1.59 o 
   1  17  10       32.75       39.49      3.27 o 
   2  17  10       10.85       13.33      2.49 o 
  -2  18  10        4.51        6.83      2.79 o 
  -1  18  10        1.07        2.41      2.33 o 
   0  18  10       15.19       14.87      3.16 o 
   1  18  10        6.82       10.49      5.31 o 
  -6   0  11        3.01        1.26      3.29 o 
  -5   0  11        4.30        2.28      3.03 o 
  -4   0  11       25.99       22.50      4.05 o 
  -3   0  11       86.78       90.80      4.29 o 
  -2   0  11       10.64       12.33      3.16 o 
  -1   0  11       65.55       63.98      5.06 o 
   0   0  11       24.81       22.76      3.54 o 
   1   0  11       29.45       34.14      4.30 o 
   2   0  11        1.59       -0.76      2.53 o 
   3   0  11        1.20        1.26      2.53 o 
   4   0  11      120.77      129.25      8.60 o 
   5   0  11        0.00       -1.26      3.03 o 
  -6   1  11       10.73        8.44      2.95 o 
  -5   1  11       40.84       38.42      5.31 o 
  -4   1  11        7.44        4.93      1.97 o 
  -3   1  11       92.78       93.70      3.66 o 
  -2   1  11       67.53       71.65      2.70 o 
  -1   1  11       97.71       95.72      3.35 o 
   0   1  11       26.57       32.67      2.86 o 
   1   1  11       38.29       41.13      4.68 o 
   2   1  11       82.31       84.49      4.47 o 
   3   1  11       94.22      101.76      5.82 o 
   4   1  11       15.34       14.45      2.86 o 
   5   1  11       16.90       21.74      3.40 o 
  -6   2  11        6.75        3.15      3.79 o 
  -5   2  11       13.13        8.95      2.59 o 
  -4   2  11        4.51        6.14      2.02 o 
  -3   2  11        9.84       13.49      2.17 o 
  -2   2  11      192.09      197.85      4.08 o 
  -1   2  11      137.27      127.37      3.82 o 
   0   2  11       19.75       20.39      2.50 o 
   1   2  11       18.28       18.58      3.29 o 
   2   2  11       13.01       11.92      2.30 o 
   3   2  11       66.61       69.76      4.56 o 
   4   2  11        8.25        9.40      3.41 o 
   5   2  11       14.33       12.98      3.02 o 
  -6   3  11       32.04       43.33      4.80 o 
  -5   3  11        5.83        6.84      2.48 o 
  -4   3  11       13.20       10.56      2.78 o 
  -3   3  11      140.35      129.97      4.14 o 
  -2   3  11      286.36      300.60      5.12 o 
  -1   3  11      105.02      101.99      3.50 o 
   0   3  11        6.62        6.87      1.94 o 
   1   3  11       82.00       90.05      5.69 o 
   2   3  11      125.92      138.43      5.72 o 
   3   3  11       17.54       15.22      3.67 o 
   4   3  11        8.75       13.20      2.77 o 
   5   3  11       18.76       23.24      3.56 o 
  -6   4  11        3.15        5.11      2.77 o 
  -5   4  11       74.15       87.25      7.59 o 
  -4   4  11       28.56       28.99      7.21 o 
  -3   4  11      123.91      127.27      5.06 o 
  -2   4  11      576.13      598.36      7.56 o 
  -1   4  11      112.66      105.87      3.63 o 
   0   4  11        8.44        5.96      2.53 o 
   1   4  11      322.04      321.31      8.41 o 
   2   4  11      221.95      221.33      9.36 o 
   3   4  11       99.49      102.66      5.56 o 
   4   4  11        7.16        7.24      2.41 o 
   5   4  11        4.67        5.56      3.79 o 
  -6   5  11        0.54       -1.73      2.19 o 
  -5   5  11        5.81        6.84      2.41 o 
  -4   5  11       49.03       41.98      4.80 o 
  -3   5  11      103.28      111.61      4.91 o 
  -2   5  11      276.06      283.03      5.93 o 
  -1   5  11       16.09       16.53      1.94 o 
   0   5  11       18.05       15.59      2.41 o 
   1   5  11       83.31       79.26      4.38 o 
   2   5  11      103.43      100.89      5.31 o 
   3   5  11       45.47       46.93      8.34 o 
   4   5  11        6.90        8.23      2.48 o 
   5   5  11        5.65        4.55      4.05 o 
  -6   6  11       22.23       33.43      4.20 o 
  -5   6  11        3.04        1.71      2.00 o 
  -4   6  11       41.62       40.50      3.39 o 
  -3   6  11      106.87      104.30      3.92 o 
  -2   6  11      330.99      331.84     13.29 o 
  -1   6  11       24.85       23.12      2.22 o 
   0   6  11       82.11       83.94      3.30 o 
   1   6  11       22.71       22.75      2.86 o 
   2   6  11      122.91      127.16      5.54 o 
   3   6  11       10.75       11.99      3.03 o 
   4   6  11        1.63        0.25      2.53 o 
   5   6  11        0.80        2.53      3.03 o 
  -5   7  11       13.67       10.66      2.95 o 
  -4   7  11        2.85        1.57      1.68 o 
  -3   7  11       21.77       17.69      2.86 o 
  -2   7  11       32.11       30.37      3.04 o 
  -1   7  11      112.78       95.02      3.59 o 
   0   7  11       15.81       15.27      1.85 o 
   1   7  11       36.89       34.74      3.30 o 
   2   7  11       10.40        6.96      2.30 o 
   3   7  11        2.69        2.31      1.90 o 
   4   7  11       15.62       16.51      2.84 o 
   5   7  11        3.22        2.78      3.79 o 
  -5   8  11       27.55       26.77      5.44 o 
  -4   8  11       11.69       10.21      2.01 o 
  -3   8  11       16.75       14.97      2.99 o 
  -2   8  11       84.21       87.38      4.46 o 
  -1   8  11      186.14      171.38      9.02 o 
   0   8  11      273.79      259.10      5.86 o 
   1   8  11       57.00       57.78      5.18 o 
   2   8  11       19.65       15.13      2.68 o 
   3   8  11        0.42        0.57      1.76 o 
   4   8  11        4.72        2.06      2.23 o 
  -5   9  11        4.01        1.42      2.12 o 
  -4   9  11       11.57       15.80      2.36 o 
  -3   9  11       34.21       35.96      2.64 o 
  -2   9  11       40.72       52.69      3.93 o 
  -1   9  11       92.77       91.34      3.69 o 
   0   9  11       71.22       62.06      3.15 o 
   1   9  11        8.10        5.96      2.53 o 
   2   9  11        4.15        4.59      2.05 o 
   3   9  11       16.83       18.71      3.09 o 
   4   9  11        0.02       -1.01      3.03 o 
  -5  10  11       27.18       25.88      3.66 o 
  -4  10  11        8.04        9.17      2.09 o 
  -3  10  11        4.29        5.47      2.28 o 
  -2  10  11        1.57        3.11      2.05 o 
  -1  10  11       14.26       11.79      1.92 o 
   0  10  11        1.46        2.70      2.46 o 
   1  10  11        9.41       10.47      2.48 o 
   2  10  11       10.94       10.09      2.59 o 
   3  10  11        0.59        0.46      1.94 o 
   4  10  11       11.90       10.11      4.30 o 
  -5  11  11        3.73        4.50      6.07 o 
  -4  11  11        0.51        0.90      1.63 o 
  -3  11  11       18.13       17.60      3.41 o 
  -2  11  11        4.34        3.37      2.23 o 
  -1  11  11       22.80       19.61      2.33 o 
   0  11  11       52.14       45.65      2.96 o 
   1  11  11        8.18        6.18      1.67 o 
   2  11  11        5.27        5.56      2.53 o 
   3  11  11        1.51        1.50      2.23 o 
   4  11  11        1.50        0.51      3.03 o 
  -4  12  11        4.87        5.15      2.01 o 
  -3  12  11        0.88        1.14      2.23 o 
  -2  12  11       12.52       15.51      2.86 o 
  -1  12  11       23.54       23.01      3.09 o 
   0  12  11        5.15        3.98      1.74 o 
   1  12  11        6.19        5.40      1.69 o 
   2  12  11        0.13        0.44      2.15 o 
   3  12  11       14.97       15.71      3.09 o 
  -4  13  11       40.90       41.26      4.38 o 
  -3  13  11       11.12        9.67      3.12 o 
  -2  13  11        7.24        5.69      2.41 o 
  -1  13  11       48.35       51.49      5.82 o 
   0  13  11        6.00        6.21      1.85 o 
   1  13  11       10.16       10.29      2.94 o 
   2  13  11        2.34        3.40      2.30 o 
   3  13  11        6.79        7.94      2.73 o 
  -4  14  11       22.80       20.58      3.75 o 
  -3  14  11       11.41        7.25      2.95 o 
  -2  14  11        7.54        4.93      2.55 o 
  -1  14  11        0.39        1.09      1.87 o 
   0  14  11        0.47        0.90      1.64 o 
   1  14  11        4.53        7.03      1.85 o 
   2  14  11        4.56        3.34      2.41 o 
   3  14  11       10.19       13.57      5.56 o 
  -3  15  11        5.09       10.42      3.12 o 
  -2  15  11       13.16       17.56      3.22 o 
  -1  15  11        0.72        3.56      2.06 o 
   0  15  11        0.60        0.09      1.59 o 
   1  15  11        4.45        6.86      1.99 o 
   2  15  11        1.61        1.14      2.50 o 
  -3  16  11       23.15       24.13      5.06 o 
  -2  16  11        5.71        5.74      2.79 o 
  -1  16  11        3.36        3.29      2.32 o 
   0  16  11        6.93        3.88      2.12 o 
   1  16  11        1.23       -1.12      1.75 o 
   2  16  11        0.28        3.16      2.50 o 
  -2  17  11        1.07        1.26      3.41 o 
  -1  17  11        1.95        2.63      2.91 o 
   0  17  11        0.22        3.58      2.43 o 
   1  17  11        1.63        2.66      1.96 o 
  -6   0  12        4.25        7.08      4.05 o 
  -5   0  12       61.96       53.86      6.07 o 
  -4   0  12        5.49        9.10      3.29 o 
  -3   0  12       34.29       35.91      4.55 o 
  -2   0  12        0.53       -2.65      1.77 o 
  -1   0  12       17.30       17.19      3.54 o 
   0   0  12       13.18       16.69      3.54 o 
   1   0  12        2.22       -0.51      2.53 o 
   2   0  12       14.55       13.40      3.54 o 
   3   0  12       14.20       24.02      4.55 o 
   4   0  12        5.06        3.29      3.29 o 
   5   0  12        4.24        5.06      3.54 o 
  -6   1  12        4.34       -3.15      2.78 o 
  -5   1  12       29.25       39.61      3.93 o 
  -4   1  12       32.98       30.20      3.30 o 
  -3   1  12       72.90       80.50      3.45 o 
  -2   1  12      387.14      410.12      7.34 o 
  -1   1  12      168.70      170.79      5.90 o 
   0   1  12       21.41       22.28      2.68 o 
   1   1  12       68.83       70.49      5.31 o 
   2   1  12      112.67      122.92      6.20 o 
   3   1  12       31.97       33.86      3.58 o 
   4   1  12        1.91        5.00      3.92 o 
   5   1  12        1.68        2.78      2.68 o 
  -6   2  12        4.26        5.87      2.77 o 
  -5   2  12       28.85       29.05      3.58 o 
  -4   2  12       14.45       12.73      2.68 o 
  -3   2  12       88.21       91.14      3.64 o 
  -2   2  12      388.80      388.66      7.16 o 
  -1   2  12      200.51      199.31      7.47 o 
   0   2  12       21.94       17.15      2.59 o 
   1   2  12      104.95      112.05      5.19 o 
   2   2  12      212.40      216.88      7.34 o 
   3   2  12       71.26       75.01      4.83 o 
   4   2  12       35.50       29.44      3.66 o 
  -5   3  12        6.31       -0.86      2.10 o 
  -4   3  12       23.63       19.99      3.41 o 
  -3   3  12      144.12      144.12      4.53 o 
  -2   3  12       30.27       32.27      2.48 o 
  -1   3  12      295.98      302.24     13.54 o 
   0   3  12       62.45       61.81      4.02 o 
   1   3  12       25.85       26.84      8.34 o 
   2   3  12       78.69       85.65      4.92 o 
   3   3  12       87.98       99.93      8.47 o 
   4   3  12       26.26       31.91      5.44 o 
  -5   4  12       22.48       34.06      3.74 o 
  -4   4  12       23.78       20.78      2.95 o 
  -3   4  12       86.36       87.48      3.69 o 
  -2   4  12       19.61       29.16      4.21 o 
  -1   4  12        4.19        1.86      1.94 o 
   0   4  12        1.65       -0.76      1.61 o 
   1   4  12        0.30        2.47      1.69 o 
   2   4  12        4.52        6.02      4.93 o 
   3   4  12        6.78        7.33      2.41 o 
   4   4  12       11.67       16.96      3.12 o 
  -5   5  12        9.14       12.97      2.98 o 
  -4   5  12       16.30       15.85      3.41 o 
  -3   5  12       11.61       10.22      1.94 o 
  -2   5  12       60.99       52.15      4.90 o 
  -1   5  12       28.42       28.27      2.51 o 
   0   5  12        3.00        5.61      2.05 o 
   1   5  12        6.10        5.40      2.00 o 
   2   5  12       38.81       39.81      3.66 o 
   3   5  12        4.52        4.68      2.15 o 
   4   5  12        1.60        5.23      2.91 o 
  -5   6  12       13.20       13.16      5.44 o 
  -4   6  12        1.62        3.53      2.19 o 
  -3   6  12       85.25       90.66      6.70 o 
  -2   6  12      101.24      104.28      8.98 o 
  -1   6  12       20.73       21.50      2.28 o 
   0   6  12       25.82       28.05      3.13 o 
   1   6  12       23.97       26.12      3.16 o 
   2   6  12        3.97        1.71      1.87 o 
   3   6  12        1.10        2.53      4.17 o 
   4   6  12        7.41       10.95      2.77 o 
  -5   7  12       24.61       26.38      3.74 o 
  -4   7  12        5.25        4.80      2.03 o 
  -3   7  12       23.46       16.68      2.77 o 
  -2   7  12       84.73       88.87      6.45 o 
  -1   7  12       38.99       37.64      2.64 o 
   0   7  12       50.98       59.69      4.20 o 
   1   7  12       29.99       33.61      3.40 o 
   2   7  12       26.49       28.77      5.31 o 
   3   7  12        1.87        3.70      1.94 o 
   4   7  12        0.55        2.40      2.32 o 
  -5   8  12        3.82        2.19      2.48 o 
  -4   8  12        0.41       -1.90      1.55 o 
  -3   8  12       15.37        9.13      3.29 o 
  -2   8  12       99.80      102.68      5.00 o 
  -1   8  12        6.62        9.22      2.00 o 
   0   8  12        5.34        4.97      2.05 o 
   1   8  12        7.81        7.26      2.41 o 
   2   8  12       13.47       13.41      2.68 o 
   3   8  12        0.02       -0.52      2.65 o 
   4   8  12        1.88        5.09      2.43 o 
  -5   9  12       16.06       18.49      3.46 o 
  -4   9  12        8.46        9.65      2.18 o 
  -3   9  12       16.39       12.58      2.68 o 
  -2   9  12        6.10        4.26      2.30 o 
  -1   9  12        5.07        9.61      2.32 o 
   0   9  12        9.96       10.54      2.78 o 
   1   9  12       19.58       15.31      2.77 o 
   2   9  12       25.54       21.57      3.22 o 
   3   9  12        3.09        3.77      2.48 o 
   4   9  12        3.58        6.07      2.68 o 
  -4  10  12       16.03       17.35      3.20 o 
  -3  10  12        1.40        2.80      3.03 o 
  -2  10  12       18.71       18.48      6.83 o 
  -1  10  12        4.83        2.50      2.14 o 
   0  10  12        0.17        1.44      1.41 o 
   1  10  12       25.71       24.12      3.30 o 
   2  10  12       11.30       13.42      2.84 o 
   3  10  12        2.17        4.30      2.53 o 
  -4  11  12       17.46       19.06      3.38 o 
  -3  11  12        1.37       -0.88      2.15 o 
  -2  11  12        9.51        9.48      2.68 o 
  -1  11  12       19.33       17.11      2.73 o 
   0  11  12        2.10        2.81      1.67 o 
   1  11  12       15.69       18.63      9.35 o 
   2  11  12        3.09        2.28      3.16 o 
   3  11  12        4.75        5.41      2.78 o 
  -4  12  12        0.74       -3.49      2.32 o 
  -3  12  12        2.48        5.22      3.54 o 
  -2  12  12        2.24        1.02      2.19 o 
  -1  12  12        5.77        5.87      2.30 o 
   0  12  12        3.23        3.03      1.64 o 
   1  12  12        2.65        1.22      1.94 o 
   2  12  12       18.12       17.86      3.30 o 
   3  12  12       14.36       12.17      3.12 o 
  -3  13  12        0.85        0.26      2.48 o 
  -2  13  12        5.04        5.32      2.55 o 
  -1  13  12        0.79       -0.81      2.05 o 
   0  13  12        2.42        1.34      1.81 o 
   1  13  12       12.35       13.40      6.32 o 
   2  13  12       16.72       20.67      4.68 o 
  -3  14  12        5.82        2.31      3.54 o 
  -2  14  12        1.13        0.16      2.19 o 
  -1  14  12        0.77        0.83      1.87 o 
   0  14  12        1.41        3.35      1.77 o 
   1  14  12       11.52       14.78      3.12 o 
   2  14  12        5.29        4.80      2.68 o 
  -2  15  12        6.34        6.81      2.78 o 
  -1  15  12        4.18        3.05      2.23 o 
   0  15  12        8.14       12.86      2.36 o 
   1  15  12        6.99        3.92      2.68 o 
  -1  16  12        4.24        0.30      2.28 o 
   0  16  12       19.50       20.85      3.92 o 
  -5   0  13        4.12        1.52      3.54 o 
  -4   0  13       60.03       55.38      6.07 o 
  -3   0  13        0.36        1.77      2.53 o 
  -2   0  13       72.46       75.11      6.07 o 
  -1   0  13      407.48      397.11     13.42 o 
   0   0  13        0.13        2.53      2.78 o 
   1   0  13       52.86       50.58      5.82 o 
   2   0  13      101.25       95.86      7.33 o 
   3   0  13      321.78      327.55     13.92 o 
   4   0  13        0.00        2.02      3.29 o 
  -5   1  13        3.29        6.46      3.67 o 
  -4   1  13       17.46       13.98      2.77 o 
  -3   1  13       17.31       19.24      2.77 o 
  -2   1  13        5.39        7.08      3.67 o 
  -1   1  13       67.63       69.17      4.29 o 
   0   1  13       55.40       59.73      5.31 o 
   1   1  13       26.06       27.90      3.22 o 
   2   1  13       75.57       84.03      5.18 o 
   3   1  13       12.86       16.67      3.12 o 
   4   1  13       17.45       10.03      2.84 o 
  -5   2  13       24.31       23.79      3.79 o 
  -4   2  13       10.39        5.46      2.78 o 
  -3   2  13        9.72       11.89      3.16 o 
  -2   2  13      154.46      149.87      9.49 o 
  -1   2  13      154.62      153.69      5.90 o 
   0   2  13        3.65        1.52      1.97 o 
   1   2  13       24.94       21.04      7.84 o 
   2   2  13       10.38        9.85      2.59 o 
   3   2  13        2.61        1.54      1.94 o 
   4   2  13        1.07       -1.23      2.05 o 
  -5   3  13        4.84        7.71      2.86 o 
  -4   3  13       18.16       17.11      2.95 o 
  -3   3  13       10.22       13.96      2.91 o 
  -2   3  13       72.77       69.68      4.10 o 
  -1   3  13       71.54       72.88      7.46 o 
   0   3  13       18.06       20.99      2.86 o 
   1   3  13        0.27       -0.69      1.64 o 
   2   3  13       12.48       14.60      4.68 o 
   3   3  13        2.32        2.65      2.15 o 
   4   3  13        5.60        5.75      2.66 o 
  -5   4  13        3.31       -1.14      2.32 o 
  -4   4  13       12.36        4.41      5.82 o 
  -3   4  13       29.94       37.22      3.56 o 
  -2   4  13        5.68        4.92      1.65 o 
  -1   4  13       12.88       10.91      2.37 o 
   0   4  13      192.73      188.49      6.87 o 
   1   4  13       72.02       70.17      4.74 o 
   2   4  13        8.96       10.30      4.17 o 
   3   4  13        9.03        6.35      3.16 o 
   4   4  13       11.78       13.80      3.27 o 
  -5   5  13       21.34       25.96      3.66 o 
  -4   5  13       13.56       14.20      3.29 o 
  -3   5  13        2.98        1.38      1.94 o 
  -2   5  13       10.43       12.08      2.59 o 
  -1   5  13       61.23       60.40      4.20 o 
   0   5  13       77.83       78.88      6.95 o 
   1   5  13       41.19       38.76      3.74 o 
   2   5  13        6.26        6.16      2.24 o 
   3   5  13       16.24       21.63      3.30 o 
   4   5  13       10.75       14.02      3.22 o 
  -5   6  13       32.02       40.24      4.36 o 
  -4   6  13       12.31       16.18      4.55 o 
  -3   6  13       13.32       13.35      2.66 o 
  -2   6  13        6.31        6.87      2.78 o 
  -1   6  13       21.44       26.10      3.09 o 
   0   6  13        5.87        5.90      2.12 o 
   1   6  13        4.84        1.38      1.94 o 
   2   6  13        5.18        3.29      2.15 o 
   3   6  13       21.02       25.93      3.64 o 
   4   6  13       12.77       11.12      3.04 o 
  -5   7  13       19.15       22.70      6.32 o 
  -4   7  13        7.96        5.06      3.79 o 
  -3   7  13       10.04       12.81      4.30 o 
  -2   7  13       49.63       51.00      4.10 o 
  -1   7  13       39.22       35.10      3.56 o 
   0   7  13       11.22       12.90      2.68 o 
   1   7  13        8.45        8.47      2.41 o 
   2   7  13        5.79        6.64      2.48 o 
   3   7  13        0.30        3.55      2.23 o 
  -4   8  13       28.90       32.80      8.60 o 
  -3   8  13       28.59       28.13      7.21 o 
  -2   8  13       59.19       68.74      7.08 o 
  -1   8  13       21.58       24.27      3.54 o 
   0   8  13        6.61        9.56      5.44 o 
   1   8  13       12.05       11.15      2.59 o 
   2   8  13        8.52        9.80      2.91 o 
   3   8  13        8.72        6.65      2.77 o 
  -4   9  13       34.69       41.22      4.80 o 
  -3   9  13       23.06       18.17      3.12 o 
  -2   9  13       30.02       32.72      3.66 o 
  -1   9  13       62.90       76.11      3.91 o 
   0   9  13        6.96        8.58      2.59 o 
   1   9  13       10.67       12.00      2.91 o 
   2   9  13        8.96        8.77      2.77 o 
   3   9  13        1.14        0.39      1.94 o 
  -4  10  13       12.81       16.74      5.56 o 
  -3  10  13       54.98       54.27      6.45 o 
  -2  10  13       14.10       15.43      3.04 o 
  -1  10  13       15.80       17.59      2.98 o 
   0  10  13       15.00       13.67      2.95 o 
   1  10  13       19.39       18.18      3.20 o 
   2  10  13        4.27        2.29      2.40 o 
   3  10  13       14.87       18.51      3.48 o 
  -4  11  13        6.09        5.53      4.30 o 
  -3  11  13        0.16        1.26      2.50 o 
  -2  11  13       16.65       27.72      5.94 o 
  -1  11  13       24.13       31.14      7.08 o 
   0  11  13        2.85        2.40      2.15 o 
   1  11  13       22.01       19.68      3.30 o 
   2  11  13        7.35        9.86      2.91 o 
  -3  12  13        3.69        6.64      2.95 o 
  -2  12  13        9.91       13.30      3.12 o 
  -1  12  13       14.50       14.51      2.95 o 
   0  12  13        3.80        3.92      2.50 o 
   1  12  13        1.60        3.42      2.48 o 
   2  12  13        1.44       -3.03      2.15 o 
  -3  13  13       10.38       11.52      3.20 o 
  -2  13  13        1.35        3.16      2.68 o 
  -1  13  13        1.17        0.81      2.10 o 
   0  13  13        1.34        2.02      2.23 o 
   1  13  13        0.08        1.01      2.32 o 
  -2  14  13       13.91       19.53      5.82 o 
  -1  14  13       13.19       22.16      3.46 o 
   0  14  13        4.00        2.02      2.44 o 
   1  14  13        1.16        5.21      3.41 o 
  -5   0  14        9.74        7.84      4.30 o 
  -4   0  14        0.02        0.25      3.29 o 
  -2   0  14       64.69       72.33      6.32 o 
  -1   0  14       23.88       32.62      5.06 o 
   0   0  14       17.17       12.89      4.05 o 
   1   0  14        3.98        6.07      3.29 o 
   2   0  14        0.65        1.77      2.53 o 
   3   0  14        8.54       10.37      4.05 o 
  -5   1  14        9.91       11.81      5.69 o 
  -4   1  14       25.95       31.24      3.58 o 
  -2   1  14       50.53       49.20      3.93 o 
  -1   1  14       18.49       19.02      4.17 o 
   0   1  14       35.78       42.65      3.92 o 
   1   1  14       17.67       12.69      2.84 o 
   2   1  14       60.44       58.67      4.65 o 
   3   1  14       16.34       18.21      3.22 o 
  -5   2  14        5.76        9.46      3.12 o 
  -4   2  14       11.79       14.54      3.41 o 
  -2   2  14       26.12       28.01      3.09 o 
  -1   2  14       44.47       49.35      4.00 o 
   0   2  14       37.27       44.60     13.28 o 
   1   2  14        5.72        6.69      2.40 o 
   2   2  14       73.68       70.17      4.92 o 
   3   2  14       31.59       31.45     10.37 o 
  -4   3  14       11.08       12.64      4.30 o 
  -3   3  14        3.50        7.63      3.16 o 
  -2   3  14       18.81       15.56      2.59 o 
  -1   3  14       70.32       83.17      4.92 o 
   0   3  14       21.52       26.44      3.40 o 
   1   3  14        0.34        0.17      1.87 o 
   2   3  14       22.14       21.94      6.70 o 
   3   3  14       11.61        9.56      5.06 o 
  -4   4  14       17.03       12.64      4.30 o 
  -3   4  14        7.08        8.60      2.50 o 
  -2   4  14       13.68       13.40      3.79 o 
  -1   4  14       28.41       27.26      7.84 o 
   0   4  14       23.97       22.36      3.30 o 
   1   4  14       11.81       11.74      2.77 o 
   2   4  14        4.03        2.39      3.41 o 
   3   4  14        9.17       12.78      3.12 o 
  -4   5  14       45.78       61.70      7.08 o 
  -3   5  14       26.91       31.23      3.58 o 
  -2   5  14       88.40       99.39      7.59 o 
  -1   5  14        0.31        3.38      2.23 o 
   0   5  14        2.44       -0.27      2.05 o 
   1   5  14        0.97        1.26      2.15 o 
   2   5  14        4.88        2.41      2.30 o 
   3   5  14       12.09       16.56      3.22 o 
  -4   6  14        5.14        6.07      4.30 o 
  -3   6  14       35.61       39.92      4.42 o 
  -2   6  14      100.56      100.66      7.59 o 
  -1   6  14       56.10       62.13      4.64 o 
   0   6  14       23.92       24.15      3.30 o 
   1   6  14        9.51        9.86      2.68 o 
   2   6  14        5.68        8.21      2.77 o 
   3   6  14        8.08       12.93      3.12 o 
  -4   7  14       30.11       32.87      5.56 o 
  -3   7  14        7.14        9.05      5.56 o 
  -2   7  14       45.79       49.56      6.07 o 
  -1   7  14       36.58       33.96      3.64 o 
   0   7  14       16.07       16.53      3.02 o 
   1   7  14        7.42       10.50      3.41 o 
   2   7  14        5.14        5.04      2.48 o 
   3   7  14        6.90       10.12      5.44 o 
  -4   8  14        8.26       11.63      4.80 o 
  -3   8  14       27.30       26.67      3.56 o 
  -2   8  14       29.92       33.63      5.44 o 
  -1   8  14       10.91        8.60      2.50 o 
   0   8  14        0.57        3.67      2.32 o 
   1   8  14        1.23        5.56      2.50 o 
   2   8  14        1.87        2.33      4.17 o 
  -3   9  14        2.17        1.39      2.50 o 
  -2   9  14       10.17       14.97      3.04 o 
  -1   9  14       12.43       12.39      4.30 o 
   0   9  14        2.95        3.34      2.91 o 
   1   9  14        3.72        1.85      2.30 o 
   2   9  14        5.65        7.31      2.91 o 
  -3  10  14       20.59       27.69      8.72 o 
  -2  10  14       15.15        7.41      3.16 o 
  -1  10  14       14.04       19.97      5.06 o 
   0  10  14        5.18        6.76      4.80 o 
   1  10  14        0.46        1.77      3.29 o 
   2  10  14       12.63       11.19      6.70 o 
  -3  11  14        1.39        0.17      2.55 o 
  -2  11  14       31.88       35.71      4.10 o 
  -1  11  14       20.99       22.00      5.31 o 
   0  11  14        7.59        1.64      2.32 o 
   1  11  14       13.12       16.73      3.54 o 
  -2  12  14       46.89       49.63      4.64 o 
  -1  12  14        7.41        5.56      4.30 o 
   0  12  14       20.32       19.47      3.48 o 
   1  12  14        3.35        4.82      2.55 o 
  -1  13  14       33.72       36.16      6.07 o 
   0  13  14        8.23       13.71      7.58 o 
  -2   0  15        0.03       -1.26      2.28 o 
  -1   0  15        1.84        4.55      3.03 o 
   0   0  15       86.46       81.44      7.33 o 
   1   0  15       56.74       66.76      7.08 o 
   2   0  15        7.50        5.82      3.79 o 
   3   0  15        7.37        4.55      3.54 o 
  -2   1  15        7.02        6.64      2.41 o 
  -1   1  15       15.07       18.84      3.12 o 
   0   1  15       54.01       54.79      7.59 o 
   1   1  15       22.65       30.50      3.84 o 
   2   1  15       13.39       15.24      4.30 o 
   3   1  15        1.66        3.02      2.41 o 
  -4   2  15       25.66       25.54      5.06 o 
  -2   2  15       28.53       24.74      5.94 o 
  -1   2  15       81.47       83.20      5.18 o 
   0   2  15       20.80       22.88      3.54 o 
   1   2  15       10.72       15.79      3.12 o 
   2   2  15        4.26        7.22      2.77 o 
   3   2  15        0.07        1.32      2.53 o 
  -4   3  15        2.40        0.00      3.54 o 
  -2   3  15       27.09       30.09      5.31 o 
  -1   3  15       12.77       13.02      2.84 o 
   0   3  15        1.80       -0.16      2.05 o 
   1   3  15        2.08        7.58      2.68 o 
   2   3  15        5.22        0.58      2.23 o 
  -4   4  15       17.00       22.00      5.31 o 
  -3   4  15        4.34        9.61      3.79 o 
  -2   4  15        4.46        2.53      3.03 o 
  -1   4  15       51.95       56.02      4.56 o 
   0   4  15       18.89       20.23      3.54 o 
   1   4  15        7.80        8.82      4.30 o 
   2   4  15       10.41       10.14      2.91 o 
  -3   5  15       20.71       28.32      5.06 o 
  -2   5  15        0.77        2.53      3.03 o 
  -1   5  15       11.87        9.35      2.68 o 
   0   5  15        0.23        0.76      2.32 o 
   1   5  15        5.63        3.46      2.37 o 
   2   5  15        4.95        3.35      2.66 o 
  -3   6  15       32.43       37.93      5.82 o 
  -2   6  15        7.89       16.43      4.55 o 
  -1   6  15       16.84       15.38      3.12 o 
   0   6  15       12.79       16.22      3.22 o 
   1   6  15        1.99        1.98      2.19 o 
   2   6  15        3.51        2.16      2.30 o 
  -3   7  15       21.25       25.70      6.70 o 
  -2   7  15        8.51       10.62      4.30 o 
  -1   7  15        1.98        1.14      2.50 o 
   0   7  15        8.53        7.63      2.77 o 
   1   7  15       10.05       18.28      3.30 o 
   2   7  15        4.08        9.98      4.30 o 
  -3   8  15       21.57       20.30      5.44 o 
  -2   8  15        0.70        0.76      3.03 o 
  -1   8  15        5.56        9.35      4.30 o 
   0   8  15       27.78       33.22      3.92 o 
   1   8  15        1.80        7.84      2.86 o 
  -2   9  15        0.95        5.06      3.79 o 
  -1   9  15        3.48        3.54      3.79 o 
   0   9  15        2.62        2.54      2.23 o 
   1   9  15        2.87        4.07      3.41 o 
  -2  10  15       17.25       23.77      5.31 o 
  -1  10  15       26.55       36.41      6.07 o 
   0  10  15        4.68        5.08      2.59 o 
  -2   0  16        0.44        1.77      3.29 o 
  -1   0  16        2.48        1.77      3.29 o 
   0   0  16        0.28        1.01      3.03 o 
   1   0  16        0.38       -1.77      3.03 o 
   2   0  16        0.01        3.03      3.29 o 
  -2   1  16        5.88       12.53      4.42 o 
  -1   1  16       12.77       16.74      3.12 o 
   0   1  16        3.47        2.43      2.53 o 
   1   1  16        4.24        1.77      3.03 o 
  -2   2  16       13.28       23.01      5.06 o 
  -1   2  16        5.40        5.44      2.50 o 
   0   2  16        6.29        8.82      4.30 o 
   1   2  16        1.33        4.13      2.77 o 
  -2   3  16       10.19       19.47      4.55 o 
  -1   3  16       11.45       10.77      2.73 o 
   0   3  16        7.30        5.24      2.77 o 
   1   3  16        2.11        0.91      2.23 o 
  -2   4  16        0.81        4.05      3.29 o 
  -1   4  16       12.98       16.24      3.67 o 
   0   4  16        6.50        9.03      3.54 o 
   1   4  16        2.67        2.61      2.37 o 
  -2   5  16        2.31        4.80      3.54 o 
  -1   5  16       35.33       38.96      5.69 o 
   0   5  16       14.23       15.69      3.30 o 
   1   5  16        1.67        1.89      2.30 o 
  -2   6  16        9.95       14.16      4.80 o 
  -1   6  16       16.10       17.55      3.38 o 
   0   6  16        3.49        5.02      2.66 o 
   1   6  16        7.19        9.24      2.95 o 
  -2   7  16        9.29       11.12      4.30 o 
  -1   7  16       13.36       17.70      5.06 o 
   0   7  16       14.43       15.47      3.48 o 
  -1   0  17        0.18        3.79      3.54 o 
  -1   1  17        0.19       -0.13      2.32 o 
                                                 
